# Supplementary material for: Identifying Personalized Metabolic Signatures in Breast Cancer
Source: Metabolites. 2020 Dec 30;11(1):20. doi: 10.3390/metabo11010020 (PMC7823382; doi:10.3390/metabo11010020)
Supplement: Supplementary file 1 [file metabolites-11-00020-s001.zip]

Archive with 17 entries (14 files):
- Supplementary_files_revision/
- Supplementary_files_revision/Supplementary_file_3.xlsx
- __MACOSX/
- __MACOSX/Supplementary_files_revision/
- __MACOSX/Supplementary_files_revision/._Supplementary_file_3.xlsx
- Supplementary_files_revision/Supplementary_file_2_final.xlsx
- __MACOSX/Supplementary_files_revision/._Supplementary_file_2_final.xlsx
- Supplementary_files_revision/Supplementary_figure_3.pdf
- __MACOSX/Supplementary_files_revision/._Supplementary_figure_3.pdf
- Supplementary_files_revision/Supplementary_figure_2.pdf
- __MACOSX/Supplementary_files_revision/._Supplementary_figure_2.pdf
- Supplementary_files_revision/Supplementary_file_1_final.pdf
- __MACOSX/Supplementary_files_revision/._Supplementary_file_1_final.pdf
- Supplementary_files_revision/Supplementary_figure_1.pdf
- __MACOSX/Supplementary_files_revision/._Supplementary_figure_1.pdf
- Supplementary_files_revision/Supplementary_figure_4.pdf
- __MACOSX/Supplementary_files_revision/._Supplementary_figure_4.pdf
