# Supplementary material for: Identifying Personalized Metabolic Signatures in Breast Cancer
Source: Metabolites. 2020 Dec 30;11(1):20. doi: 10.3390/metabo11010020 (PMC7823382; doi:10.3390/metabo11010020)
Supplement: Supplementary file 1 [file metabolites-11-00020-s001.zip › Supplementary_files_revision/Supplementary_file_3.xlsx]

## Sheet: Supplementary_file_3
Supplementary file 3: Methylation information and correlation analysis for genes identified from in silico knockout analysis
gene	cpg	cor.all	cor.normal	cor.tumor	start	chr	annotation
SUCLA2	cg18781764	-0.353621	-0.247416	-0.318429	48611841	chr13	hg19_genes_5UTRs,hg19_genes_exons
SUCLA2	cg18708106	0.120065	0.29134	0.152106	48575573	chr13	hg19_genes_promoters,hg19_genes_promoters,hg19_genes_promoters,hg19_genes_introns
SUCLA2	cg10613440	0.177539	0.390194	0.170399	48575399	chr13	hg19_genes_promoters,hg19_genes_5UTRs,hg19_genes_exons,hg19_genes_exons,hg19_genes_introns
SUCLA2	cg07062437	-0.147899	0.0870925	-0.167274	48611646	chr13	hg19_genes_introns
SUCLA2	cg18950578	0.24045	0.357631	0.235605	48611560	chr13	hg19_genes_introns
SUCLA2	cg11473104	0.175656	0.381911	0.190478	48611614	chr13	hg19_genes_introns
SUCLA2	cg04403115	0.131852	0.400774	0.129982	48575680	chr13	hg19_genes_promoters,hg19_genes_promoters,hg19_genes_promoters,hg19_genes_introns
SUCLA2	cg03249710	-0.288518	-0.0313489	-0.31311	48611438	chr13	hg19_genes_introns
SUCLA2	cg01596986	-0.0536885	-0.104632	-0.10252	48611462	chr13	hg19_genes_introns
SUCLA2	cg02584187	-0.211803	0.0739109	-0.233979	48575127	chr13	hg19_genes_promoters,hg19_genes_introns,hg19_genes_introns,hg19_genes_introns
SUCLA2	cg09611287	-0.0751179	0.214175	-0.073286	48612266	chr13	hg19_genes_promoters
SUCLA2	cg18039902	-0.159486	0.0137693	-0.20078	48611676	chr13	hg19_genes_introns
SUCLA2	cg26318047	-0.0971234	0.314586	-0.0978653	48575627	chr13	hg19_genes_promoters,hg19_genes_promoters,hg19_genes_promoters,hg19_genes_introns
SUCLA2	cg07707072	-0.0610615	-0.204733	-0.0211867	48578741	chr13	hg19_genes_1to5kb,hg19_genes_1to5kb,hg19_genes_1to5kb,hg19_genes_introns
SUCLA2	cg11071591	-0.0873855	0.310701	-0.0971328	48611661	chr13	hg19_genes_introns
SUCLA2	cg05749548	-0.190765	0.23789	-0.167227	48611854	chr13	hg19_genes_5UTRs,hg19_genes_exons
SUCLA2	cg01732984	-0.108503	0.14406	-0.0416868	48575858	chr13	hg19_genes_promoters,hg19_genes_promoters,hg19_genes_promoters,hg19_genes_introns
SUCLA2	cg18563258	-0.278855	0.105571	-0.28881	48575469	chr13	hg19_genes_promoters,hg19_genes_promoters,hg19_genes_promoters,hg19_genes_introns
SUCLA2	cg12906740	0.114088	0.28155	0.137004	48612049	chr13	hg19_genes_5UTRs,hg19_genes_exons
SUCLA2	cg18221580	-0.10619	0.154741	-0.0356006	48575896	chr13	hg19_genes_promoters,hg19_genes_promoters,hg19_genes_promoters,hg19_genes_introns
SUCLA2	cg05272277	-0.0126138	0.397129	0.0164042	48575605	chr13	hg19_genes_promoters,hg19_genes_promoters,hg19_genes_promoters,hg19_genes_introns
SUCLA2	cg09826221	-0.192059	0.145288	-0.137563	48575279	chr13	hg19_genes_promoters,hg19_genes_introns,hg19_genes_introns,hg19_genes_introns
SUCLA2	cg05969306	-0.0390314	0.620578	-0.0977469	48612660	chr13	hg19_genes_promoters
SUCLA2	cg15439466	-0.115257	0.212079	-0.0914724	48612037	chr13	hg19_genes_5UTRs,hg19_genes_exons
SUCLA2	cg06093354	-0.246679	-0.0944818	-0.242125	48611686	chr13	hg19_genes_introns
SUCLG1	cg00474798	-0.00102759	-0.315028	0.146137	84684488	chr2	hg19_genes_introns,hg19_genes_introns
SUCLG1	cg17336337	-0.065749	0.534063	-0.134714	84662663	chr2	hg19_genes_introns,hg19_genes_introns
SUCLG1	cg12158889	-0.047918	0.291285	-0.0436246	84663043	chr2	hg19_genes_introns,hg19_genes_introns
SUCLG1	cg25810927	0.00469742	0.124538	-0.0579072	84686637	chr2	hg19_genes_promoters,hg19_genes_promoters
SUCLG1	cg05500549	-0.0952891	0.15259	-0.166916	84686925	chr2	hg19_genes_promoters,hg19_genes_promoters
SUCLG1	cg06700871	-0.0920314	-0.223677	-0.0890824	84686329	chr2	hg19_genes_exons,hg19_genes_exons
SUCLG1	cg03976667	-0.0687549	-0.0093026	-0.114782	84686044	chr2	hg19_genes_introns,hg19_genes_introns
SUCLG1	cg19924947	0.00246425	0.118231	0.00315998	84686569	chr2	hg19_genes_5UTRs,hg19_genes_5UTRs,hg19_genes_exons,hg19_genes_exons
SUCLG1	cg21552867	0.0131339	0.111786	-0.0320224	84686506	chr2	hg19_genes_5UTRs,hg19_genes_5UTRs,hg19_genes_exons,hg19_genes_exons
SUCLG1	cg04053638	0.045621	0.0912467	0.0243221	84686386	chr2	hg19_genes_5UTRs,hg19_genes_exons,hg19_genes_exons
SUCLG1	cg19410845	0.00180976	0.178039	-0.0423421	84686790	chr2	hg19_genes_promoters,hg19_genes_promoters
SUCLG2	cg07438401	-0.221636	0.190024	-0.358863	67698056	chr3	hg19_genes_introns,hg19_genes_introns
SUCLG2	cg00837649	-0.0509679	0.0253379	-0.0404709	67705227	chr3	hg19_genes_promoters,hg19_genes_promoters
SUCLG2	cg11197418	-0.0628443	0.208437	-0.0675836	67705284	chr3	hg19_genes_promoters,hg19_genes_promoters
SUCLG2	cg18194850	-0.124165	-0.0865359	-0.155344	67699304	chr3	hg19_genes_introns,hg19_genes_introns
SUCLG2	cg02321096	0.23053	-0.0479382	0.2374	67425336	chr3	hg19_genes_exons,hg19_genes_exons,hg19_genes_introns,hg19_genes_3UTRs,hg19_genes_3UTRs
SUCLG2	cg24673768	-0.208923	-0.116127	-0.217805	67705047	chr3	hg19_genes_promoters,hg19_genes_promoters
SUCLG2	cg05555772	-0.221727	-0.0765716	-0.217317	67704969	chr3	hg19_genes_exons,hg19_genes_exons
SUCLG2	cg00061764	0.0720356	-0.179266	0.0808587	67564431	chr3	hg19_genes_introns,hg19_genes_introns,hg19_genes_introns
SUCLG2	cg13668339	0.0436474	0.205648	0.0639338	67704243	chr3	hg19_genes_introns,hg19_genes_introns
SUCLG2	cg19433066	-0.096419	0.14376	-0.109601	67705221	chr3	hg19_genes_promoters,hg19_genes_promoters
SUCLG2	cg27533999	0.218748	-0.166429	0.24388	67691964	chr3	hg19_genes_introns,hg19_genes_introns
SUCLG2	cg07703372	0.0496904	0.221894	0.0433026	67704628	chr3	hg19_genes_introns,hg19_genes_introns
SUCLG2	cg11196821	0.14178	0.113183	0.158093	67476281	chr3	hg19_genes_introns,hg19_genes_introns,hg19_genes_introns
SUCLG2	cg20673400	0.249652	0.169568	0.248665	67560048	chr3	hg19_genes_introns,hg19_genes_introns,hg19_genes_introns
SUCLG2	cg11161853	-0.250088	-0.0955271	-0.240091	67705043	chr3	hg19_genes_promoters,hg19_genes_promoters
SOAT1	cg02081976	0.0798173	0.201852	0.0476231	179262563	chr1	hg19_genes_promoters,hg19_genes_promoters,hg19_genes_promoters,hg19_genes_promoters
SOAT1	cg17465886	-0.112077	0.158305	-0.122919	179262955	chr1	hg19_genes_5UTRs,hg19_genes_5UTRs,hg19_genes_5UTRs,hg19_genes_5UTRs,hg19_genes_exons,hg19_genes_exons,hg19_genes_exons,hg19_genes_exons
SOAT1	cg03312984	0.0793318	0.219078	0.0639527	179279855	chr1	hg19_genes_1to5kb,hg19_genes_introns,hg19_genes_introns,hg19_genes_introns,hg19_genes_introns
SOAT1	cg24378597	-0.0448712	0.299161	-0.0613966	179263241	chr1	hg19_genes_introns,hg19_genes_introns,hg19_genes_introns,hg19_genes_introns
SOAT1	cg14024780	-0.0726564	0.189406	-0.0866542	179262947	chr1	hg19_genes_5UTRs,hg19_genes_5UTRs,hg19_genes_5UTRs,hg19_genes_5UTRs,hg19_genes_exons,hg19_genes_exons,hg19_genes_exons,hg19_genes_exons
SOAT1	cg27230496	-0.0682507	0.224869	-0.095722	179262988	chr1	hg19_genes_5UTRs,hg19_genes_5UTRs,hg19_genes_5UTRs,hg19_genes_5UTRs,hg19_genes_exons,hg19_genes_exons,hg19_genes_exons,hg19_genes_exons
SOAT1	cg04297152	-0.0648474	0.158744	-0.0886903	179262982	chr1	hg19_genes_5UTRs,hg19_genes_5UTRs,hg19_genes_5UTRs,hg19_genes_5UTRs,hg19_genes_exons,hg19_genes_exons,hg19_genes_exons,hg19_genes_exons
SOAT1	cg04506114	0.119847	0.0872985	0.095281	179322761	chr1	hg19_genes_exons,hg19_genes_exons,hg19_genes_exons,hg19_genes_exons,hg19_genes_exons
SOAT1	cg12118011	-0.0933452	-0.0903792	-0.0815994	179263294	chr1	hg19_genes_introns,hg19_genes_introns,hg19_genes_introns,hg19_genes_introns
SOAT1	cg18941211	-0.0102384	-0.322671	0.0314919	179266760	chr1	hg19_genes_introns,hg19_genes_introns,hg19_genes_introns,hg19_genes_introns
SOAT1	cg08482108	0.0256285	0.174048	-0.00108868	179262781	chr1	hg19_genes_promoters,hg19_genes_promoters,hg19_genes_promoters,hg19_genes_promoters
SOAT1	cg23227500	-0.103024	0.0778721	-0.11454	179262950	chr1	hg19_genes_5UTRs,hg19_genes_5UTRs,hg19_genes_5UTRs,hg19_genes_5UTRs,hg19_genes_exons,hg19_genes_exons,hg19_genes_exons,hg19_genes_exons
SOAT1	cg08630962	-0.0252667	0.292516	-0.054221	179262863	chr1	hg19_genes_5UTRs,hg19_genes_5UTRs,hg19_genes_5UTRs,hg19_genes_5UTRs,hg19_genes_exons,hg19_genes_exons,hg19_genes_exons,hg19_genes_exons
SOAT1	cg01774454	-0.0159699	0.0970924	-0.0316179	179262771	chr1	hg19_genes_promoters,hg19_genes_promoters,hg19_genes_promoters,hg19_genes_promoters
SOAT1	cg02275294	0.204039	0.201338	0.186193	179262461	chr1	hg19_genes_promoters,hg19_genes_promoters,hg19_genes_promoters,hg19_genes_promoters
SDHA	cg02738262	-0.143398	0.0749586	-0.167683	235220	chr5	hg19_genes_introns,hg19_genes_introns,hg19_genes_introns,hg19_genes_introns,hg19_genes_introns
SDHA	cg19784848	-0.0658004	0.0892055	-0.089203	219126	chr5	hg19_genes_introns,hg19_genes_introns,hg19_genes_introns
SDHA	cg06422139	-0.100592	0.00469094	-0.11455	218072	chr5	hg19_genes_promoters,hg19_genes_promoters,hg19_genes_promoters
SDHA	cg18366108	0.0640182	0.138282	0.0640839	226169	chr5	hg19_genes_1to5kb,hg19_genes_1to5kb,hg19_genes_introns,hg19_genes_introns,hg19_genes_introns
SDHA	cg04125223	0.00655704	-0.0268242	0.00145361	218199	chr5	hg19_genes_promoters,hg19_genes_promoters,hg19_genes_promoters
SDHA	cg16351010	-0.0322158	0.1077	-0.0361072	221512	chr5	hg19_genes_introns,hg19_genes_introns,hg19_genes_introns
SDHA	cg24069048	0.0600969	-0.154966	0.0818003	256468	chr5	hg19_genes_exons,hg19_genes_exons,hg19_genes_exons,hg19_genes_exons
SDHA	cg27346937	-0.131394	0.477247	-0.166022	252633	chr5	hg19_genes_introns,hg19_genes_introns,hg19_genes_introns,hg19_genes_introns
SDHA	cg01808736	-0.216137	-0.365704	-0.209567	219907	chr5	hg19_genes_introns,hg19_genes_introns,hg19_genes_introns
SDHA	cg20741528	0.107724	0.0635046	0.108858	218152	chr5	hg19_genes_promoters,hg19_genes_promoters,hg19_genes_promoters
SDHA	cg01808810	0.0583633	0.0736783	0.0497194	218482	chr5	hg19_genes_exons,hg19_genes_exons,hg19_genes_exons
SDHA	cg14861298	-0.114233	0.467578	-0.153289	252409	chr5	hg19_genes_introns,hg19_genes_introns,hg19_genes_introns,hg19_genes_introns
SDHA	cg20965017	-0.0636247	0.188948	-0.0839978	231966	chr5	hg19_genes_introns,hg19_genes_introns,hg19_genes_introns,hg19_genes_introns,hg19_genes_introns
SDHA	cg08677715	0.0427481	0.0571537	0.0307762	219333	chr5	hg19_genes_introns,hg19_genes_introns,hg19_genes_introns
SDHA	cg12570787	-0.150126	0.135473	-0.179851	219184	chr5	hg19_genes_introns,hg19_genes_introns,hg19_genes_introns
SDHA	cg22878469	-0.123094	-0.00829596	-0.145403	235426	chr5	hg19_genes_exons,hg19_genes_exons,hg19_genes_exons,hg19_genes_exons,hg19_genes_exons
SDHA	cg26143326	0.062981	-0.0347579	0.0611938	218492	chr5	hg19_genes_exons,hg19_genes_exons,hg19_genes_exons
SDHA	cg23490161	0.111422	0.0414164	0.112787	218451	chr5	hg19_genes_5UTRs,hg19_genes_5UTRs,hg19_genes_5UTRs,hg19_genes_exons,hg19_genes_exons,hg19_genes_exons
SDHA	cg27479845	0.0442151	0.0523662	0.0389768	218987	chr5	hg19_genes_introns,hg19_genes_introns,hg19_genes_introns
SDHA	cg01052864	-0.190506	-0.010944	-0.196193	215874	chr5	hg19_genes_1to5kb,hg19_genes_1to5kb,hg19_genes_1to5kb
SDHA	cg10591111	-0.0313124	0.157693	-0.0497295	226295	chr5	hg19_genes_1to5kb,hg19_genes_1to5kb,hg19_genes_introns,hg19_genes_introns,hg19_genes_introns
SDHA	cg13611997	0.032209	-0.064054	0.0266946	233749	chr5	hg19_genes_exons,hg19_genes_exons,hg19_genes_exons,hg19_genes_exons,hg19_genes_exons
SDHA	cg10537820	-0.0193546	-0.10279	-0.0138885	213706	chr5	hg19_genes_1to5kb,hg19_genes_1to5kb,hg19_genes_1to5kb
SDHA	cg17482712	-0.166491	0.00944	-0.182012	218076	chr5	hg19_genes_promoters,hg19_genes_promoters,hg19_genes_promoters
SDHA	cg05669848	4.85541e-05	-0.179822	0.0197946	237992	chr5	hg19_genes_introns,hg19_genes_introns,hg19_genes_introns,hg19_genes_introns,hg19_genes_introns
SDHA	cg00211855	-0.0266457	0.153439	-0.0425725	238029	chr5	hg19_genes_introns,hg19_genes_introns,hg19_genes_introns,hg19_genes_introns,hg19_genes_introns
SDHA	cg20972342	0.0977033	0.107781	0.0929022	235326	chr5	hg19_genes_exons,hg19_genes_exons,hg19_genes_exons,hg19_genes_exons,hg19_genes_exons
SDHA	cg18470904	-0.0260455	-0.0499428	-0.0275917	227645	chr5	hg19_genes_promoters,hg19_genes_promoters,hg19_genes_introns,hg19_genes_introns,hg19_genes_introns
SDHA	cg10425513	-0.108954	0.431021	-0.146551	252698	chr5	hg19_genes_introns,hg19_genes_introns,hg19_genes_introns,hg19_genes_introns
SDHB	cg16099624	0.0706052	-0.17387	0.0903711	17382975	chr1	hg19_genes_1to5kb
SDHB	cg22688160	-0.115699	0.480499	-0.1449	17381849	chr1	hg19_genes_1to5kb
SDHB	cg21534931	-0.0563146	0.0405128	-0.0580352	17381979	chr1	hg19_genes_1to5kb
SDHB	cg07595554	-0.00883087	0.165639	-0.0202954	17380587	chr1	hg19_genes_5UTRs,hg19_genes_exons
SDHB	cg18192519	-0.252631	-0.0549387	-0.282267	17380526	chr1	hg19_genes_5UTRs,hg19_genes_exons
SDHB	cg12070379	-0.0791678	0.0784629	-0.0987911	17380645	chr1	hg19_genes_5UTRs,hg19_genes_exons
SDHB	cg03861428	-0.0903134	0.0818028	-0.115094	17380701	chr1	hg19_genes_promoters
SDHB	cg04394641	0.17917	-0.179808	0.208934	17350303	chr1	hg19_genes_introns
SDHB	cg08737815	-0.111495	0.447124	-0.14646	17381799	chr1	hg19_genes_1to5kb
SDHB	cg11678423	-0.183609	0.0381357	-0.208265	17380833	chr1	hg19_genes_promoters
SDHB	cg27222219	0.00395298	-0.00545252	0.00413541	17380846	chr1	hg19_genes_promoters
SDHB	cg24305835	-0.13443	0.118663	-0.163306	17380584	chr1	hg19_genes_5UTRs,hg19_genes_exons
SDHC	cg15152945	0.182692	0.138757	0.191025	161283897	chr1	hg19_genes_promoters,hg19_genes_promoters,hg19_genes_promoters,hg19_genes_promoters,hg19_genes_promoters,hg19_genes_promoters
SDHC	cg00259886	-0.229479	0.359765	-0.193681	161279761	chr1	hg19_genes_1to5kb,hg19_genes_1to5kb,hg19_genes_1to5kb,hg19_genes_1to5kb,hg19_genes_1to5kb,hg19_genes_1to5kb
SDHC	cg12036621	0.0737757	0.208614	0.0958946	161284063	chr1	hg19_genes_promoters,hg19_genes_promoters,hg19_genes_promoters,hg19_genes_promoters,hg19_genes_promoters,hg19_genes_promoters
SDHC	cg11214962	0.0808273	-0.428386	0.0749176	161280286	chr1	hg19_genes_1to5kb,hg19_genes_1to5kb,hg19_genes_1to5kb,hg19_genes_1to5kb,hg19_genes_1to5kb,hg19_genes_1to5kb
SDHC	cg09686639	0.0843634	0.349139	0.0850167	161284005	chr1	hg19_genes_promoters,hg19_genes_promoters,hg19_genes_promoters,hg19_genes_promoters,hg19_genes_promoters,hg19_genes_promoters
SDHC	cg00101227	0.0473389	-0.536279	0.0282405	161280265	chr1	hg19_genes_1to5kb,hg19_genes_1to5kb,hg19_genes_1to5kb,hg19_genes_1to5kb,hg19_genes_1to5kb,hg19_genes_1to5kb
SDHC	cg08161491	0.251775	0.620327	0.151799	161332600	chr1	hg19_genes_exons,hg19_genes_exons,hg19_genes_exons,hg19_genes_exons,hg19_genes_exons,hg19_genes_exons,hg19_genes_3UTRs,hg19_genes_3UTRs,hg19_genes_3UTRs,hg19_genes_3UTRs,hg19_genes_3UTRs
SDHC	cg02620307	-0.218098	0.0524533	-0.238623	161283964	chr1	hg19_genes_promoters,hg19_genes_promoters,hg19_genes_promoters,hg19_genes_promoters,hg19_genes_promoters,hg19_genes_promoters
SDHC	cg13788685	-0.221836	0.517076	-0.217411	161283645	chr1	hg19_genes_promoters,hg19_genes_promoters,hg19_genes_promoters,hg19_genes_promoters,hg19_genes_promoters,hg19_genes_promoters
SDHC	cg17496230	-0.242622	0.204302	-0.214351	161284488	chr1	hg19_genes_introns,hg19_genes_introns,hg19_genes_introns,hg19_genes_introns,hg19_genes_introns,hg19_genes_introns
SDHC	cg01931502	-0.0462549	-0.281177	-0.0469015	161284175	chr1	hg19_genes_5UTRs,hg19_genes_5UTRs,hg19_genes_5UTRs,hg19_genes_5UTRs,hg19_genes_5UTRs,hg19_genes_exons,hg19_genes_exons,hg19_genes_exons,hg19_genes_exons,hg19_genes_exons,hg19_genes_exons
SDHC	cg08716396	-0.172034	0.337755	-0.200028	161283844	chr1	hg19_genes_promoters,hg19_genes_promoters,hg19_genes_promoters,hg19_genes_promoters,hg19_genes_promoters,hg19_genes_promoters
SDHC	cg11221265	0.114363	0.104127	0.15312	161284278	chr1	hg19_genes_introns,hg19_genes_introns,hg19_genes_introns,hg19_genes_introns,hg19_genes_introns,hg19_genes_introns
SDHC	cg11744295	-0.0625946	0.36029	-0.0833887	161283832	chr1	hg19_genes_promoters,hg19_genes_promoters,hg19_genes_promoters,hg19_genes_promoters,hg19_genes_promoters,hg19_genes_promoters
SDHC	cg00576014	-0.125091	0.136723	-0.151913	161284449	chr1	hg19_genes_introns,hg19_genes_introns,hg19_genes_introns,hg19_genes_introns,hg19_genes_introns,hg19_genes_introns
SDHC	cg02656741	-0.219089	0.25501	-0.184585	161283917	chr1	hg19_genes_promoters,hg19_genes_promoters,hg19_genes_promoters,hg19_genes_promoters,hg19_genes_promoters,hg19_genes_promoters
SDHD	cg08282960	0.381194	0.182413	0.396317	111955636	chr11	hg19_genes_1to5kb,hg19_genes_1to5kb,hg19_genes_1to5kb,hg19_genes_1to5kb,hg19_genes_1to5kb
SDHD	cg15756407	0.229518	-0.0323433	0.206655	111956085	chr11	hg19_genes_1to5kb,hg19_genes_1to5kb,hg19_genes_1to5kb,hg19_genes_1to5kb,hg19_genes_1to5kb
SDHD	cg18268988	-0.156965	0.325415	-0.110737	111956843	chr11	hg19_genes_promoters,hg19_genes_promoters,hg19_genes_promoters,hg19_genes_promoters,hg19_genes_promoters
SDHD	cg16711165	-0.263714	0.11289	-0.27292	111957657	chr11	hg19_genes_exons,hg19_genes_exons,hg19_genes_exons,hg19_genes_exons,hg19_genes_exons
SDHD	cg03594819	-0.110884	0.204327	-0.0807325	111956828	chr11	hg19_genes_promoters,hg19_genes_promoters,hg19_genes_promoters,hg19_genes_promoters,hg19_genes_promoters
SDHD	cg14774438	-0.0490068	0.145594	-0.037039	111957395	chr11	hg19_genes_promoters,hg19_genes_promoters,hg19_genes_promoters,hg19_genes_promoters,hg19_genes_promoters
SDHD	cg13694824	-0.111806	0.232649	-0.10172	111957264	chr11	hg19_genes_promoters,hg19_genes_promoters,hg19_genes_promoters,hg19_genes_promoters,hg19_genes_promoters
SDHD	cg11592345	0.180047	0.321577	0.164195	111956925	chr11	hg19_genes_promoters,hg19_genes_promoters,hg19_genes_promoters,hg19_genes_promoters,hg19_genes_promoters
SDHD	cg22031650	0.119213	0.249118	0.135528	111957493	chr11	hg19_genes_promoters,hg19_genes_promoters,hg19_genes_promoters,hg19_genes_promoters,hg19_genes_promoters
SDHD	cg20944133	0.22314	0.261662	0.204085	111957279	chr11	hg19_genes_promoters,hg19_genes_promoters,hg19_genes_promoters,hg19_genes_promoters,hg19_genes_promoters
SDHD	cg25064146	0.261134	0.40643	0.247101	111957871	chr11	hg19_genes_introns,hg19_genes_introns,hg19_genes_introns,hg19_genes_introns,hg19_genes_introns
SDHD	cg21806233	0.124612	-0.0309373	0.0883579	111956118	chr11	hg19_genes_1to5kb,hg19_genes_1to5kb,hg19_genes_1to5kb,hg19_genes_1to5kb,hg19_genes_1to5kb
SDHD	cg19537591	0.093746	0.535463	0.0619484	111956781	chr11	hg19_genes_promoters,hg19_genes_promoters,hg19_genes_promoters,hg19_genes_promoters,hg19_genes_promoters
SDHD	cg12572987	-0.401263	-0.0763923	-0.397243	111957417	chr11	hg19_genes_promoters,hg19_genes_promoters,hg19_genes_promoters,hg19_genes_promoters,hg19_genes_promoters
SDHD	cg16872795	0.0340512	0.248411	0.0537046	111957487	chr11	hg19_genes_promoters,hg19_genes_promoters,hg19_genes_promoters,hg19_genes_promoters,hg19_genes_promoters
SDHD	cg20699097	-0.227032	0.0496389	-0.280391	111957679	chr11	hg19_genes_exons,hg19_genes_exons,hg19_genes_exons,hg19_genes_exons,hg19_genes_exons
SDHD	cg12532791	-0.173203	0.178089	-0.210519	111957841	chr11	hg19_genes_introns,hg19_genes_introns,hg19_genes_introns,hg19_genes_introns,hg19_genes_introns
SDHD	cg04455759	0.0067966	-0.0785824	-0.0114166	111956130	chr11	hg19_genes_1to5kb,hg19_genes_1to5kb,hg19_genes_1to5kb,hg19_genes_1to5kb,hg19_genes_1to5kb
SDHD	cg13186466	-0.353125	-0.0827495	-0.399613	111957595	chr11	hg19_genes_5UTRs,hg19_genes_5UTRs,hg19_genes_5UTRs,hg19_genes_5UTRs,hg19_genes_5UTRs,hg19_genes_exons,hg19_genes_exons,hg19_genes_exons,hg19_genes_exons,hg19_genes_exons
SDHD	cg11815388	-0.367114	0.0483602	-0.384581	111957406	chr11	hg19_genes_promoters,hg19_genes_promoters,hg19_genes_promoters,hg19_genes_promoters,hg19_genes_promoters
SDHD	cg17639290	-0.128522	-0.0443231	-0.192506	111957165	chr11	hg19_genes_promoters,hg19_genes_promoters,hg19_genes_promoters,hg19_genes_promoters,hg19_genes_promoters
SDHD	cg25179830	-0.368849	-0.0152465	-0.356317	111957441	chr11	hg19_genes_promoters,hg19_genes_promoters,hg19_genes_promoters,hg19_genes_promoters,hg19_genes_promoters
SDHD	cg03950669	-0.0876305	0.0644688	-0.115364	111957581	chr11	hg19_genes_5UTRs,hg19_genes_5UTRs,hg19_genes_5UTRs,hg19_genes_5UTRs,hg19_genes_5UTRs,hg19_genes_exons,hg19_genes_exons,hg19_genes_exons,hg19_genes_exons,hg19_genes_exons
SDHD	cg03768106	0.144562	0.178888	0.113717	111957236	chr11	hg19_genes_promoters,hg19_genes_promoters,hg19_genes_promoters,hg19_genes_promoters,hg19_genes_promoters
SDHD	cg14839898	-0.229062	-0.0918045	-0.323673	111956361	chr11	hg19_genes_1to5kb,hg19_genes_1to5kb,hg19_genes_1to5kb,hg19_genes_1to5kb,hg19_genes_1to5kb
SDHD	cg04269747	-0.11965	0.476217	-0.140724	111956646	chr11	hg19_genes_promoters,hg19_genes_promoters,hg19_genes_promoters,hg19_genes_promoters,hg19_genes_promoters
SDHD	cg07540593	-0.0246298	0.281799	0.0132464	111956826	chr11	hg19_genes_promoters,hg19_genes_promoters,hg19_genes_promoters,hg19_genes_promoters,hg19_genes_promoters
SDHD	cg11542469	-0.120235	0.230738	-0.111179	111957495	chr11	hg19_genes_promoters,hg19_genes_promoters,hg19_genes_promoters,hg19_genes_promoters,hg19_genes_promoters
SDHD	cg08281515	0.112032	0.439969	0.121646	111956884	chr11	hg19_genes_promoters,hg19_genes_promoters,hg19_genes_promoters,hg19_genes_promoters,hg19_genes_promoters
SDHD	cg01440016	0.20846	0.149399	0.205123	111957297	chr11	hg19_genes_promoters,hg19_genes_promoters,hg19_genes_promoters,hg19_genes_promoters,hg19_genes_promoters
SDHD	cg14146407	-0.20724	0.158718	-0.251743	111957627	chr11	hg19_genes_5UTRs,hg19_genes_5UTRs,hg19_genes_5UTRs,hg19_genes_5UTRs,hg19_genes_5UTRs,hg19_genes_exons,hg19_genes_exons,hg19_genes_exons,hg19_genes_exons,hg19_genes_exons
SDHD	cg23321714	-0.213133	0.0114047	-0.242296	111957635	chr11	hg19_genes_exons,hg19_genes_exons,hg19_genes_exons,hg19_genes_exons,hg19_genes_exons
SDHD	cg05006304	-0.286807	0.0586384	-0.199603	111953943	chr11	hg19_genes_1to5kb,hg19_genes_1to5kb,hg19_genes_1to5kb,hg19_genes_1to5kb,hg19_genes_1to5kb
SDHD	cg26480739	-0.2874	-0.0150698	-0.288889	111957425	chr11	hg19_genes_promoters,hg19_genes_promoters,hg19_genes_promoters,hg19_genes_promoters,hg19_genes_promoters
SDHD	cg19541147	0.19345	0.0662611	0.202928	111957760	chr11	hg19_genes_introns,hg19_genes_introns,hg19_genes_introns,hg19_genes_introns,hg19_genes_introns
CEPT1	cg22780428	-0.113613	-0.224956	-0.116231	111682261	chr1	hg19_genes_promoters,hg19_genes_promoters,hg19_genes_5UTRs,hg19_genes_5UTRs,hg19_genes_exons,hg19_genes_exons
CEPT1	cg00718333	-0.256217	-0.278308	-0.291212	111683194	chr1	hg19_genes_introns,hg19_genes_introns,hg19_genes_introns,hg19_genes_introns
CEPT1	cg23874078	-0.0853014	0.0836693	-0.12442	111682147	chr1	hg19_genes_promoters,hg19_genes_promoters,hg19_genes_promoters,hg19_genes_promoters
CEPT1	cg21942815	0.075719	-0.142796	0.165275	111727071	chr1	hg19_genes_exons,hg19_genes_exons,hg19_genes_exons,hg19_genes_3UTRs,hg19_genes_3UTRs,hg19_genes_3UTRs
CEPT1	cg08139098	-0.00327055	0.339426	-0.05912	111682130	chr1	hg19_genes_promoters,hg19_genes_promoters,hg19_genes_promoters,hg19_genes_promoters
CEPT1	cg25028206	-0.234334	-0.292062	-0.228033	111682952	chr1	hg19_genes_introns,hg19_genes_introns,hg19_genes_introns,hg19_genes_introns
CEPT1	cg08818525	0.0459425	0.325842	0.0416696	111683301	chr1	hg19_genes_introns,hg19_genes_introns,hg19_genes_introns,hg19_genes_introns
CEPT1	cg09136695	0.116083	0.176443	0.146717	111722280	chr1	hg19_genes_introns,hg19_genes_introns,hg19_genes_introns
CEPT1	cg13400003	-0.206368	-0.465368	-0.228675	111683050	chr1	hg19_genes_introns,hg19_genes_introns,hg19_genes_introns,hg19_genes_introns
CEPT1	cg06173682	-0.108621	0.0198466	-0.160086	111682246	chr1	hg19_genes_promoters,hg19_genes_promoters,hg19_genes_promoters,hg19_genes_promoters
CEPT1	cg21787620	-0.212476	0.0579564	-0.176211	111682651	chr1	hg19_genes_promoters,hg19_genes_promoters,hg19_genes_introns,hg19_genes_introns
CEPT1	cg10025945	-0.0727862	0.207764	-0.125292	111682280	chr1	hg19_genes_promoters,hg19_genes_promoters,hg19_genes_5UTRs,hg19_genes_5UTRs,hg19_genes_exons,hg19_genes_exons
CEPT1	cg16249375	-0.157135	-0.0577104	-0.199944	111681993	chr1	hg19_genes_promoters,hg19_genes_promoters,hg19_genes_promoters,hg19_genes_promoters
PCYT2	cg01768131	-0.12837	0.236818	-0.137349	79869860	chr17	hg19_genes_promoters,hg19_genes_promoters,hg19_genes_promoters,hg19_genes_promoters,hg19_genes_promoters,hg19_genes_promoters,hg19_genes_promoters
PCYT2	cg21770145	-0.247666	0.0850022	-0.279121	79869996	chr17	hg19_genes_promoters,hg19_genes_promoters,hg19_genes_promoters,hg19_genes_promoters,hg19_genes_promoters,hg19_genes_promoters,hg19_genes_promoters
PCYT2	cg20248866	-0.0878634	-0.0133088	-0.138871	79869747	chr17	hg19_genes_promoters,hg19_genes_promoters,hg19_genes_promoters,hg19_genes_promoters,hg19_genes_promoters,hg19_genes_promoters,hg19_genes_promoters
PCYT2	cg02308097	-0.0509103	-0.119022	-0.0602393	79868995	chr17	hg19_genes_5UTRs,hg19_genes_5UTRs,hg19_genes_exons,hg19_genes_exons,hg19_genes_introns,hg19_genes_introns,hg19_genes_introns,hg19_genes_introns,hg19_genes_introns
PCYT2	cg14768519	-0.0172703	0.331504	-0.0647556	79870055	chr17	hg19_genes_promoters,hg19_genes_promoters,hg19_genes_promoters,hg19_genes_promoters,hg19_genes_promoters,hg19_genes_promoters,hg19_genes_promoters
PCYT2	cg18070621	-0.121564	-0.132795	-0.135044	79869448	chr17	hg19_genes_promoters,hg19_genes_promoters,hg19_genes_promoters,hg19_genes_promoters,hg19_genes_promoters,hg19_genes_promoters,hg19_genes_promoters
PCYT2	cg22570250	-0.0684072	-0.0129195	-0.0813416	79869127	chr17	hg19_genes_promoters,hg19_genes_promoters,hg19_genes_introns,hg19_genes_introns,hg19_genes_introns,hg19_genes_introns,hg19_genes_introns
PCYT2	cg25400614	0.0502149	0.17599	0.0430669	79863976	chr17	hg19_genes_exons,hg19_genes_exons,hg19_genes_exons,hg19_genes_exons,hg19_genes_exons,hg19_genes_exons,hg19_genes_exons
PCYT2	cg19573490	-0.0297557	-0.197559	-0.0482814	79870316	chr17	hg19_genes_promoters,hg19_genes_promoters,hg19_genes_promoters,hg19_genes_promoters,hg19_genes_promoters,hg19_genes_1to5kb,hg19_genes_1to5kb
PCYT2	cg09010044	-0.206	-0.046992	-0.213016	79862442	chr17	hg19_genes_exons,hg19_genes_exons,hg19_genes_exons,hg19_genes_exons,hg19_genes_exons,hg19_genes_exons,hg19_genes_exons,hg19_genes_3UTRs,hg19_genes_3UTRs,hg19_genes_3UTRs,hg19_genes_3UTRs,hg19_genes_3UTRs,hg19_genes_3UTRs,hg19_genes_3UTRs
PCYT2	cg13207784	-0.0915603	-0.272255	-0.0939117	79868963	chr17	hg19_genes_5UTRs,hg19_genes_5UTRs,hg19_genes_exons,hg19_genes_exons,hg19_genes_introns,hg19_genes_introns,hg19_genes_introns,hg19_genes_introns,hg19_genes_introns
PCYT2	cg01618928	-0.195948	0.0295983	-0.19833	79870761	chr17	hg19_genes_1to5kb,hg19_genes_1to5kb,hg19_genes_1to5kb,hg19_genes_1to5kb,hg19_genes_1to5kb,hg19_genes_1to5kb,hg19_genes_1to5kb
PCYT2	cg14681176	0.0339393	0.22289	0.0297209	79872368	chr17	hg19_genes_1to5kb,hg19_genes_1to5kb,hg19_genes_1to5kb,hg19_genes_1to5kb,hg19_genes_1to5kb,hg19_genes_1to5kb,hg19_genes_1to5kb
PCYT2	cg17614564	-0.0760895	0.0957175	-0.105752	79869456	chr17	hg19_genes_promoters,hg19_genes_promoters,hg19_genes_promoters,hg19_genes_promoters,hg19_genes_promoters,hg19_genes_promoters,hg19_genes_promoters
PCYT2	cg02917110	0.0390945	0.0511365	0.0300143	79869462	chr17	hg19_genes_promoters,hg19_genes_promoters,hg19_genes_promoters,hg19_genes_promoters,hg19_genes_promoters,hg19_genes_promoters,hg19_genes_promoters
PCYT2	cg16177058	0.143772	0.0620617	0.167135	79862474	chr17	hg19_genes_exons,hg19_genes_exons,hg19_genes_exons,hg19_genes_exons,hg19_genes_exons,hg19_genes_exons,hg19_genes_exons,hg19_genes_3UTRs,hg19_genes_3UTRs,hg19_genes_3UTRs,hg19_genes_3UTRs,hg19_genes_3UTRs,hg19_genes_3UTRs,hg19_genes_3UTRs
PCYT2	cg03077572	-0.121837	-0.0846896	-0.13683	79869458	chr17	hg19_genes_promoters,hg19_genes_promoters,hg19_genes_promoters,hg19_genes_promoters,hg19_genes_promoters,hg19_genes_promoters,hg19_genes_promoters
PCYT2	cg18904832	-0.0759279	-0.169145	-0.0992882	79871404	chr17	hg19_genes_1to5kb,hg19_genes_1to5kb,hg19_genes_1to5kb,hg19_genes_1to5kb,hg19_genes_1to5kb,hg19_genes_1to5kb,hg19_genes_1to5kb
PCYT2	cg19863411	0.00600172	0.114345	-0.0376634	79869800	chr17	hg19_genes_promoters,hg19_genes_promoters,hg19_genes_promoters,hg19_genes_promoters,hg19_genes_promoters,hg19_genes_promoters,hg19_genes_promoters
PCYT2	cg02390447	-0.0939685	0.108669	-0.119558	79860872	chr17	hg19_genes_exons,hg19_genes_exons,hg19_genes_exons,hg19_genes_exons,hg19_genes_exons,hg19_genes_exons,hg19_genes_exons,hg19_genes_3UTRs,hg19_genes_3UTRs,hg19_genes_3UTRs,hg19_genes_3UTRs,hg19_genes_3UTRs,hg19_genes_3UTRs,hg19_genes_3UTRs
PCYT2	cg25950505	-0.266568	0.112168	-0.290427	79865515	chr17	hg19_genes_introns,hg19_genes_introns,hg19_genes_introns,hg19_genes_introns,hg19_genes_introns,hg19_genes_introns,hg19_genes_introns
PCYT2	cg21039822	-0.0554609	0.106887	-0.0773029	79869135	chr17	hg19_genes_promoters,hg19_genes_promoters,hg19_genes_introns,hg19_genes_introns,hg19_genes_introns,hg19_genes_introns,hg19_genes_introns
PCYT2	cg19583655	-0.105647	0.0367406	-0.159511	79869751	chr17	hg19_genes_promoters,hg19_genes_promoters,hg19_genes_promoters,hg19_genes_promoters,hg19_genes_promoters,hg19_genes_promoters,hg19_genes_promoters
PCYT2	cg20182985	-0.162984	0.163635	-0.217754	79871840	chr17	hg19_genes_1to5kb,hg19_genes_1to5kb,hg19_genes_1to5kb,hg19_genes_1to5kb,hg19_genes_1to5kb,hg19_genes_1to5kb,hg19_genes_1to5kb
DLD	cg01025762	0.060757	0.204448	0.0407796	107531362	chr7	hg19_genes_promoters,hg19_genes_promoters,hg19_genes_promoters,hg19_genes_promoters,hg19_genes_promoters
DLD	cg11674863	-0.16399	0.104289	-0.180984	107531485	chr7	hg19_genes_promoters,hg19_genes_promoters,hg19_genes_promoters,hg19_genes_promoters,hg19_genes_promoters
DLD	cg20501882	-0.00724314	0.0187028	-0.0309648	107542177	chr7	hg19_genes_introns,hg19_genes_introns,hg19_genes_introns,hg19_genes_introns,hg19_genes_introns
DLD	cg03456512	0.213308	0.308388	0.188076	107531688	chr7	hg19_genes_5UTRs,hg19_genes_5UTRs,hg19_genes_5UTRs,hg19_genes_5UTRs,hg19_genes_exons,hg19_genes_exons,hg19_genes_exons,hg19_genes_exons,hg19_genes_exons
DLD	cg18679886	0.0197642	0.289737	-0.00657297	107531974	chr7	hg19_genes_introns,hg19_genes_introns,hg19_genes_introns,hg19_genes_introns,hg19_genes_introns
DLD	cg13734518	-0.0228099	0.552614	-0.0189878	107530904	chr7	hg19_genes_promoters,hg19_genes_promoters,hg19_genes_promoters,hg19_genes_promoters,hg19_genes_promoters
DLD	cg05663655	0.142431	0.122321	0.151543	107532013	chr7	hg19_genes_introns,hg19_genes_introns,hg19_genes_introns,hg19_genes_introns,hg19_genes_introns
DLD	cg16328820	0.138225	0.300729	0.127287	107531981	chr7	hg19_genes_introns,hg19_genes_introns,hg19_genes_introns,hg19_genes_introns,hg19_genes_introns
DLST	cg08085208	-0.2073	0.211335	-0.180515	75348778	chr14	hg19_genes_introns,hg19_genes_introns,hg19_genes_introns,hg19_genes_introns,hg19_genes_introns,hg19_genes_introns
DLST	cg18107290	-0.149639	-0.269175	-0.0158809	75352665	chr14	hg19_genes_introns,hg19_genes_introns,hg19_genes_introns,hg19_genes_introns,hg19_genes_introns,hg19_genes_introns
DLST	cg26415394	-0.186334	0.203562	-0.270079	75348248	chr14	hg19_genes_promoters,hg19_genes_promoters,hg19_genes_promoters,hg19_genes_promoters,hg19_genes_promoters,hg19_genes_promoters
DLST	cg05913250	-0.0420437	0.183841	-0.0175566	75348324	chr14	hg19_genes_promoters,hg19_genes_promoters,hg19_genes_promoters,hg19_genes_promoters,hg19_genes_promoters,hg19_genes_promoters
DLST	cg13526689	0.0257398	0.279146	0.0293464	75349154	chr14	hg19_genes_introns,hg19_genes_introns,hg19_genes_introns,hg19_genes_introns,hg19_genes_introns,hg19_genes_introns
DLST	cg14462835	0.114038	0.216181	0.106768	75348399	chr14	hg19_genes_promoters,hg19_genes_promoters,hg19_genes_promoters,hg19_genes_promoters,hg19_genes_promoters,hg19_genes_promoters
DLST	cg01965533	-0.0117558	0.173209	-0.00355639	75348458	chr14	hg19_genes_promoters,hg19_genes_promoters,hg19_genes_promoters,hg19_genes_promoters,hg19_genes_promoters,hg19_genes_promoters
DLST	cg04159993	-0.198125	-0.0524752	-0.209148	75348293	chr14	hg19_genes_promoters,hg19_genes_promoters,hg19_genes_promoters,hg19_genes_promoters,hg19_genes_promoters,hg19_genes_promoters
DLST	cg14258675	0.0989768	0.155947	0.12751	75348442	chr14	hg19_genes_promoters,hg19_genes_promoters,hg19_genes_promoters,hg19_genes_promoters,hg19_genes_promoters,hg19_genes_promoters
DLST	cg23634478	0.0186671	0.172985	-0.0307773	75348572	chr14	hg19_genes_promoters,hg19_genes_promoters,hg19_genes_promoters,hg19_genes_promoters,hg19_genes_promoters,hg19_genes_promoters
DLST	cg13987704	-0.223171	0.130171	-0.188025	75348523	chr14	hg19_genes_promoters,hg19_genes_promoters,hg19_genes_promoters,hg19_genes_promoters,hg19_genes_promoters,hg19_genes_promoters
DLST	cg04221305	0.106101	0.189515	0.0998136	75348496	chr14	hg19_genes_promoters,hg19_genes_promoters,hg19_genes_promoters,hg19_genes_promoters,hg19_genes_promoters,hg19_genes_promoters
DLST	cg09227064	-0.264989	-0.143416	-0.141329	75369753	chr14	hg19_genes_exons,hg19_genes_exons,hg19_genes_exons,hg19_genes_exons,hg19_genes_3UTRs,hg19_genes_3UTRs,hg19_genes_3UTRs,hg19_genes_3UTRs
DLST	cg27084680	0.0482132	0.150499	0.055905	75349059	chr14	hg19_genes_introns,hg19_genes_introns,hg19_genes_introns,hg19_genes_introns,hg19_genes_introns,hg19_genes_introns
PDHX	cg11622362	-0.207254	-0.268778	-0.204885	34938111	chr11	hg19_genes_5UTRs,hg19_genes_5UTRs,hg19_genes_exons,hg19_genes_exons,hg19_genes_introns
PDHX	cg15988239	-0.141358	-0.24483	-0.13453	34937558	chr11	hg19_genes_promoters,hg19_genes_promoters,hg19_genes_promoters
PDHX	cg25931580	-0.166808	0.13786	-0.212958	34938010	chr11	hg19_genes_5UTRs,hg19_genes_5UTRs,hg19_genes_exons,hg19_genes_exons,hg19_genes_exons
PDHX	cg25948180	-0.336214	0.504468	-0.379555	34936780	chr11	hg19_genes_promoters,hg19_genes_promoters,hg19_genes_promoters
PDHX	cg04236924	-0.0956125	-0.182796	-0.0899576	34951023	chr11	hg19_genes_introns,hg19_genes_introns,hg19_genes_introns
PDHX	cg14686008	-0.256516	-0.132095	-0.274636	34937646	chr11	hg19_genes_promoters,hg19_genes_promoters,hg19_genes_promoters
PDHX	cg22717608	-0.267407	-0.101513	-0.292472	34937664	chr11	hg19_genes_promoters,hg19_genes_promoters,hg19_genes_promoters
PDHX	cg07253191	-0.370254	0.452948	-0.410422	34936861	chr11	hg19_genes_promoters,hg19_genes_promoters,hg19_genes_promoters
PDHX	cg20541753	-0.164951	0.13871	-0.203674	34938013	chr11	hg19_genes_5UTRs,hg19_genes_5UTRs,hg19_genes_exons,hg19_genes_exons,hg19_genes_exons
PDHX	cg07347276	0.235302	0.124988	0.249211	34949323	chr11	hg19_genes_introns,hg19_genes_introns,hg19_genes_introns
PDHX	cg08318506	-0.159676	-0.0479683	-0.164807	34938347	chr11	hg19_genes_exons,hg19_genes_exons,hg19_genes_introns
PDHX	cg20869710	-0.0221705	-0.00293158	-0.0192349	34938233	chr11	hg19_genes_exons,hg19_genes_exons,hg19_genes_introns
PDHX	cg11058730	-0.218462	0.0889629	-0.253343	34937777	chr11	hg19_genes_5UTRs,hg19_genes_5UTRs,hg19_genes_5UTRs,hg19_genes_exons,hg19_genes_exons,hg19_genes_exons
PDHX	cg25883261	-0.133592	0.253314	-0.182628	34937991	chr11	hg19_genes_5UTRs,hg19_genes_5UTRs,hg19_genes_exons,hg19_genes_exons,hg19_genes_exons
PDHX	cg24088639	-0.00160307	0.0460258	-0.0102546	34937563	chr11	hg19_genes_promoters,hg19_genes_promoters,hg19_genes_promoters
PDHX	cg24937306	-0.0156638	-0.318562	-0.00990266	34940793	chr11	hg19_genes_introns,hg19_genes_introns,hg19_genes_introns
PDHX	cg15745106	-0.0417051	0.0535887	-0.0556452	34938506	chr11	hg19_genes_introns,hg19_genes_introns,hg19_genes_introns
PDHX	cg09194750	-0.246664	-0.200615	-0.26803	34937340	chr11	hg19_genes_promoters,hg19_genes_promoters,hg19_genes_promoters
ATP5S	cg04906764	0.253507	0.244108	0.278433	50789509	chr14	hg19_genes_exons,hg19_genes_introns,hg19_genes_introns,hg19_genes_introns,hg19_genes_introns,hg19_genes_3UTRs
ATP5S	cg21203438	0.144949	0.316079	0.139859	50778591	chr14	hg19_genes_promoters,hg19_genes_promoters,hg19_genes_promoters,hg19_genes_promoters
ATP5S	cg05346166	-0.00593169	0.121731	-0.029312	50779542	chr14	hg19_genes_5UTRs,hg19_genes_5UTRs,hg19_genes_5UTRs,hg19_genes_5UTRs,hg19_genes_exons,hg19_genes_exons,hg19_genes_exons,hg19_genes_exons
ATP5S	cg26255649	-0.115976	0.0480832	-0.107954	50778894	chr14	hg19_genes_promoters,hg19_genes_promoters,hg19_genes_promoters,hg19_genes_promoters
ATP5S	cg15383574	0.0999401	0.093766	0.0937802	50779168	chr14	hg19_genes_5UTRs,hg19_genes_5UTRs,hg19_genes_5UTRs,hg19_genes_5UTRs,hg19_genes_exons,hg19_genes_exons,hg19_genes_exons,hg19_genes_exons
ATP5S	cg16506172	-0.23037	-0.117409	-0.264794	50778831	chr14	hg19_genes_promoters,hg19_genes_promoters,hg19_genes_promoters,hg19_genes_promoters
ATP5S	cg14421348	0.0159254	0.152925	0.0221994	50779021	chr14	hg19_genes_promoters,hg19_genes_promoters,hg19_genes_promoters,hg19_genes_promoters
ATP5S	cg21058987	0.0275995	0.139354	0.0291226	50778936	chr14	hg19_genes_promoters,hg19_genes_promoters,hg19_genes_promoters,hg19_genes_promoters
ATP5S	cg02958133	-0.123708	0.187857	-0.0965599	50779007	chr14	hg19_genes_promoters,hg19_genes_promoters,hg19_genes_promoters,hg19_genes_promoters
ACOX1	cg24096680	0.00371622	-0.158053	-0.0145174	73937672	chr17	hg19_genes_exons,hg19_genes_exons,hg19_genes_exons,hg19_genes_exons,hg19_genes_3UTRs,hg19_genes_3UTRs,hg19_genes_3UTRs,hg19_genes_3UTRs
ACOX1	cg16419345	0.300684	0.425904	0.294284	73976088	chr17	hg19_genes_promoters,hg19_genes_promoters,hg19_genes_promoters,hg19_genes_promoters
ACOX1	cg24015057	0.0938284	0.373051	0.086326	73975128	chr17	hg19_genes_5UTRs,hg19_genes_5UTRs,hg19_genes_exons,hg19_genes_exons,hg19_genes_exons,hg19_genes_exons
ACOX1	cg02701084	0.0368278	0.226237	0.0488104	73975225	chr17	hg19_genes_5UTRs,hg19_genes_5UTRs,hg19_genes_5UTRs,hg19_genes_5UTRs,hg19_genes_exons,hg19_genes_exons,hg19_genes_exons,hg19_genes_exons
ACOX1	cg16024937	-0.204512	-0.239731	-0.163514	73941149	chr17	hg19_genes_exons,hg19_genes_exons,hg19_genes_exons,hg19_genes_exons,hg19_genes_3UTRs,hg19_genes_3UTRs,hg19_genes_3UTRs,hg19_genes_3UTRs
ACOX1	cg24357503	-0.0473869	0.457978	-0.0418881	73975483	chr17	hg19_genes_5UTRs,hg19_genes_5UTRs,hg19_genes_5UTRs,hg19_genes_5UTRs,hg19_genes_exons,hg19_genes_exons,hg19_genes_exons,hg19_genes_exons
ACOX1	cg26205890	-0.088373	0.281527	-0.208866	73955838	chr17	hg19_genes_introns,hg19_genes_introns,hg19_genes_introns,hg19_genes_introns
ACOX1	cg02760553	0.00163643	0.0831277	0.00550019	73975120	chr17	hg19_genes_5UTRs,hg19_genes_5UTRs,hg19_genes_exons,hg19_genes_exons,hg19_genes_exons,hg19_genes_exons
ACOX1	cg15269548	-0.229032	-0.0951799	-0.215427	73975371	chr17	hg19_genes_5UTRs,hg19_genes_5UTRs,hg19_genes_5UTRs,hg19_genes_5UTRs,hg19_genes_exons,hg19_genes_exons,hg19_genes_exons,hg19_genes_exons
ACOX1	cg21697561	-0.278843	-0.0574732	-0.268405	73974930	chr17	hg19_genes_5UTRs,hg19_genes_exons,hg19_genes_introns,hg19_genes_introns,hg19_genes_introns
ACOX1	cg19198791	-0.135413	0.191551	-0.133572	73975106	chr17	hg19_genes_5UTRs,hg19_genes_5UTRs,hg19_genes_exons,hg19_genes_exons,hg19_genes_exons,hg19_genes_exons
ACOX1	cg12452675	0.132922	0.287096	0.147235	73975214	chr17	hg19_genes_5UTRs,hg19_genes_5UTRs,hg19_genes_5UTRs,hg19_genes_5UTRs,hg19_genes_exons,hg19_genes_exons,hg19_genes_exons,hg19_genes_exons
ACOX1	cg01906998	-0.222026	0.0420865	-0.280494	73974971	chr17	hg19_genes_5UTRs,hg19_genes_exons,hg19_genes_introns,hg19_genes_introns,hg19_genes_introns
ACOX1	cg21356179	-0.0574781	-0.204788	-0.0527504	73974860	chr17	hg19_genes_introns,hg19_genes_introns,hg19_genes_introns,hg19_genes_introns
ACOX1	cg19652678	-0.062923	0.107144	-0.0577482	73975159	chr17	hg19_genes_5UTRs,hg19_genes_5UTRs,hg19_genes_5UTRs,hg19_genes_5UTRs,hg19_genes_exons,hg19_genes_exons,hg19_genes_exons,hg19_genes_exons
ACOX1	cg23099439	-0.0609121	0.284699	-0.0863874	73937651	chr17	hg19_genes_exons,hg19_genes_exons,hg19_genes_exons,hg19_genes_exons,hg19_genes_3UTRs,hg19_genes_3UTRs,hg19_genes_3UTRs,hg19_genes_3UTRs
ACOX1	cg11507926	0.184216	0.32227	0.178199	73975696	chr17	hg19_genes_promoters,hg19_genes_promoters,hg19_genes_promoters,hg19_genes_promoters
ACOX2	cg13705284	-0.571645	0.11242	-0.577208	58523312	chr3	hg19_genes_promoters
ACOX2	cg23652987	-0.158263	0.671725	-0.213702	58508148	chr3	hg19_genes_introns
ACOX2	cg16587010	-0.477046	-0.268694	-0.467141	58523129	chr3	hg19_genes_promoters
ACOX2	cg12075202	-0.30997	-0.189009	-0.392189	58507090	chr3	hg19_genes_introns
ACOX2	cg16209444	-0.367118	-0.192958	-0.357374	58522770	chr3	hg19_genes_introns
ACOX2	cg16869862	-0.46668	-0.125524	-0.54529	58509779	chr3	hg19_genes_introns
ACOX3	cg02854179	-0.0422052	0.250611	-0.0661044	8368600	chr4	hg19_genes_exons,hg19_genes_exons,hg19_genes_exons,hg19_genes_3UTRs,hg19_genes_3UTRs,hg19_genes_3UTRs
ACOX3	cg19642231	-0.133927	0.100051	-0.152573	8399408	chr4	hg19_genes_introns,hg19_genes_introns,hg19_genes_introns
ACOX3	cg13057196	-0.068225	-0.289739	-0.0633762	8442502	chr4	hg19_genes_promoters,hg19_genes_promoters
ACOX3	cg18845838	-0.030386	-0.358827	0.000683047	8442288	chr4	hg19_genes_introns,hg19_genes_introns
ACOX3	cg20926183	0.097519	0.186401	0.0931497	8379572	chr4	hg19_genes_introns,hg19_genes_introns,hg19_genes_introns
ACOX3	cg01358784	-0.0748615	0.300173	-0.0892609	8368574	chr4	hg19_genes_exons,hg19_genes_exons,hg19_genes_exons,hg19_genes_3UTRs,hg19_genes_3UTRs,hg19_genes_3UTRs
ACOX3	cg01822242	-0.0748271	0.0544865	-0.0940062	8442965	chr4	hg19_genes_promoters,hg19_genes_promoters
ACOX3	cg22777162	-0.0685053	0.0663484	-0.0781523	8390836	chr4	hg19_genes_introns,hg19_genes_introns,hg19_genes_introns
ACOX3	cg17232991	0.0490888	-0.00254056	0.040143	8372839	chr4	hg19_genes_introns,hg19_genes_introns,hg19_genes_introns
ACOX3	cg18502306	0.160882	0.403195	0.156183	8376763	chr4	hg19_genes_exons,hg19_genes_exons,hg19_genes_exons
ACOX3	cg18999185	-0.248058	-0.692082	-0.229582	8386197	chr4	hg19_genes_introns,hg19_genes_introns,hg19_genes_introns
ACOX3	cg06469570	0.125638	0.511226	0.0982642	8376907	chr4	hg19_genes_introns,hg19_genes_introns,hg19_genes_introns
ACOX3	cg26004639	0.0725484	0.0119704	0.08207	8389844	chr4	hg19_genes_introns,hg19_genes_introns,hg19_genes_introns
ACOX3	cg07211020	-0.049054	-0.0354998	-0.0819316	8396501	chr4	hg19_genes_introns,hg19_genes_introns,hg19_genes_introns
ACOX3	cg19542630	-0.130985	-0.188038	-0.148312	8442665	chr4	hg19_genes_promoters,hg19_genes_promoters
ACOX3	cg14436769	0.0398855	-0.365515	0.0684856	8442587	chr4	hg19_genes_promoters,hg19_genes_promoters
ACOX3	cg11236850	-0.00987268	-0.0471737	-0.0132826	8443021	chr4	hg19_genes_promoters,hg19_genes_promoters
ACOX3	cg08083689	0.0131608	-0.343778	0.0427359	8442325	chr4	hg19_genes_introns,hg19_genes_introns
ACOX3	cg19317600	0.0442507	0.448918	0.0089361	8395940	chr4	hg19_genes_introns,hg19_genes_introns,hg19_genes_introns
ACOX3	cg26465317	0.14111	0.343197	0.14828	8398822	chr4	hg19_genes_exons,hg19_genes_exons,hg19_genes_exons
ACOX3	cg16265557	-0.051314	0.121003	-0.0688917	8443088	chr4	hg19_genes_promoters,hg19_genes_promoters
ACOX3	cg17055207	0.018793	0.138307	0.0090813	8412735	chr4	hg19_genes_introns,hg19_genes_introns,hg19_genes_introns
ACOX3	cg06862062	-0.0185697	-0.35937	0.00404953	8442640	chr4	hg19_genes_promoters,hg19_genes_promoters
ACOX3	cg24597207	0.0845356	0.250307	0.0627139	8378175	chr4	hg19_genes_introns,hg19_genes_introns,hg19_genes_introns
ACOX3	cg05936438	-0.166057	-0.192696	-0.177401	8430148	chr4	hg19_genes_5UTRs,hg19_genes_exons,hg19_genes_introns,hg19_genes_introns
ACOX3	cg21308322	0.0189304	0.391425	-0.0183537	8374696	chr4	hg19_genes_introns,hg19_genes_introns,hg19_genes_introns
ACOX3	cg08529267	-0.0313165	-0.0398292	-0.0300076	8385034	chr4	hg19_genes_introns,hg19_genes_introns,hg19_genes_introns
ACOX3	cg16240750	0.000873172	0.277452	-0.0149188	8373437	chr4	hg19_genes_introns,hg19_genes_introns,hg19_genes_introns
ACOX3	cg25963412	-0.0343567	0.0290113	-0.042114	8412368	chr4	hg19_genes_introns,hg19_genes_introns,hg19_genes_introns
ACOX3	cg15382048	-0.00339235	0.132435	-0.0167544	8390243	chr4	hg19_genes_introns,hg19_genes_introns,hg19_genes_introns
ACOX3	cg09133485	-0.309994	-0.701538	-0.289763	8386265	chr4	hg19_genes_introns,hg19_genes_introns,hg19_genes_introns
ACOX3	cg18631798	0.0012825	0.48589	-0.0412068	8396162	chr4	hg19_genes_introns,hg19_genes_introns,hg19_genes_introns
ACOX3	cg24740896	-0.0668873	-0.168723	-0.0657492	8442589	chr4	hg19_genes_promoters,hg19_genes_promoters
ACOX3	cg08722675	0.107431	0.504605	0.0796669	8412548	chr4	hg19_genes_introns,hg19_genes_introns,hg19_genes_introns
ACOX3	cg08206079	-0.295628	-0.649547	-0.27792	8386187	chr4	hg19_genes_introns,hg19_genes_introns,hg19_genes_introns
ACOX3	cg19034890	0.0348051	0.272231	0.0395939	8373515	chr4	hg19_genes_introns,hg19_genes_introns,hg19_genes_introns
ACOX3	cg17949316	0.0650243	-0.0383242	0.0817391	8389807	chr4	hg19_genes_introns,hg19_genes_introns,hg19_genes_introns
ACOX3	cg26261563	-0.108451	-0.340339	-0.0997246	8372757	chr4	hg19_genes_introns,hg19_genes_introns,hg19_genes_introns
ACOX3	cg03089878	0.138158	0.352155	0.136024	8388437	chr4	hg19_genes_introns,hg19_genes_introns,hg19_genes_introns
ACOX3	cg18467339	0.111405	-0.282328	0.141808	8409327	chr4	hg19_genes_introns,hg19_genes_introns,hg19_genes_introns
ACOX3	cg03734680	-0.0818465	-0.0347591	-0.0842343	8390192	chr4	hg19_genes_introns,hg19_genes_introns,hg19_genes_introns
ACOX3	cg16140913	0.0327935	-0.0487211	0.0478374	8430388	chr4	hg19_genes_promoters,hg19_genes_introns,hg19_genes_introns
ACOX3	cg19387228	-0.0049121	-0.31723	0.0199303	8442569	chr4	hg19_genes_promoters,hg19_genes_promoters
ACOX3	cg15137838	-0.0531856	0.0350603	-0.0515009	8409364	chr4	hg19_genes_introns,hg19_genes_introns,hg19_genes_introns
ACOX3	cg06768993	-0.284731	-0.669416	-0.258497	8443411	chr4	hg19_genes_promoters,hg19_genes_promoters
ACOX3	cg10005960	0.0161214	-0.290789	0.0411604	8430379	chr4	hg19_genes_promoters,hg19_genes_introns,hg19_genes_introns
ACOX3	cg17521037	-0.0572555	0.09023	-0.0957871	8377207	chr4	hg19_genes_introns,hg19_genes_introns,hg19_genes_introns
ACOX3	cg26869512	0.0680966	-0.132683	0.0955971	8389769	chr4	hg19_genes_introns,hg19_genes_introns,hg19_genes_introns
ACOX3	cg08906576	-0.0469796	0.287931	-0.0721399	8368485	chr4	hg19_genes_exons,hg19_genes_exons,hg19_genes_exons,hg19_genes_3UTRs,hg19_genes_3UTRs,hg19_genes_3UTRs
ACOX3	cg22111705	-0.0816732	-0.401163	-0.0617783	8430495	chr4	hg19_genes_promoters,hg19_genes_introns,hg19_genes_introns
ACOX3	cg12078092	0.0761057	0.0180381	0.0931369	8378946	chr4	hg19_genes_introns,hg19_genes_introns,hg19_genes_introns
ACOX3	cg19544746	0.314336	0.203743	0.310889	8405045	chr4	hg19_genes_introns,hg19_genes_introns,hg19_genes_introns
ACOX3	cg18002905	0.0652828	-0.181896	0.0846277	8442564	chr4	hg19_genes_promoters,hg19_genes_promoters
ACOX3	cg19279265	-0.12377	-0.131232	-0.125725	8388669	chr4	hg19_genes_introns,hg19_genes_introns,hg19_genes_introns
ACOX3	cg05729984	-0.143745	-0.501798	-0.116516	8430439	chr4	hg19_genes_promoters,hg19_genes_introns,hg19_genes_introns
ACOX3	cg13676538	-0.151185	-0.370496	-0.151019	8399319	chr4	hg19_genes_introns,hg19_genes_introns,hg19_genes_introns
ACOX3	cg11789530	-0.0978649	0.0987536	-0.116528	8429929	chr4	hg19_genes_introns,hg19_genes_introns,hg19_genes_introns
ACOX3	cg16975367	-0.00904202	0.0930246	-0.0188313	8390147	chr4	hg19_genes_introns,hg19_genes_introns,hg19_genes_introns
ACOX3	cg27080986	-0.0394991	0.0949584	-0.0856488	8396299	chr4	hg19_genes_introns,hg19_genes_introns,hg19_genes_introns
ACOX3	cg01428397	-0.033568	0.228681	-0.0605351	8375239	chr4	hg19_genes_introns,hg19_genes_introns,hg19_genes_introns
ACOX3	cg04334422	0.158758	0.403178	0.148609	8398879	chr4	hg19_genes_introns,hg19_genes_introns,hg19_genes_introns
ACOX3	cg21330094	0.271088	0.123487	0.292604	8418131	chr4	hg19_genes_exons,hg19_genes_exons,hg19_genes_exons
ACOX3	cg06656551	-0.0856383	0.0698386	-0.0915673	8398736	chr4	hg19_genes_exons,hg19_genes_exons,hg19_genes_exons
ACOX3	cg17942382	0.0569018	-0.27929	0.0831751	8430393	chr4	hg19_genes_promoters,hg19_genes_introns,hg19_genes_introns
ACOX3	cg16330066	-0.176633	-0.120786	-0.198517	8399371	chr4	hg19_genes_introns,hg19_genes_introns,hg19_genes_introns
ACOX3	cg03791579	-0.0587836	-0.0109834	-0.0647843	8375267	chr4	hg19_genes_introns,hg19_genes_introns,hg19_genes_introns
ACOX3	cg11488864	0.124122	0.467163	0.105877	8379237	chr4	hg19_genes_introns,hg19_genes_introns,hg19_genes_introns
ACOX3	cg08969937	-0.0250328	0.289864	-0.0451184	8418005	chr4	hg19_genes_introns,hg19_genes_introns,hg19_genes_introns
ACOX3	cg03870033	-0.0570793	0.102659	-0.0911602	8396409	chr4	hg19_genes_exons,hg19_genes_exons,hg19_genes_exons
ACOX3	cg25398112	-0.308411	0.0744968	-0.312507	8433064	chr4	hg19_genes_1to5kb,hg19_genes_introns,hg19_genes_introns
ACOX3	cg17781866	-0.0101455	-0.158346	-0.00713783	8372690	chr4	hg19_genes_exons,hg19_genes_exons,hg19_genes_exons
ACOX3	cg25599924	-0.0138692	0.433809	-0.0611421	8396055	chr4	hg19_genes_introns,hg19_genes_introns,hg19_genes_introns
ACOX3	cg09253830	0.0647368	0.304106	0.0638504	8389096	chr4	hg19_genes_introns,hg19_genes_introns,hg19_genes_introns
COX4I1	cg03563694	-0.135082	-0.189539	-0.134983	85832314	chr16	hg19_genes_promoters,hg19_genes_promoters
COX4I1	cg02308245	0.00459993	-0.160141	0.0296771	85833142	chr16	hg19_genes_promoters,hg19_genes_promoters
COX4I1	cg03303025	-0.139878	-0.231325	-0.127632	85833080	chr16	hg19_genes_promoters,hg19_genes_promoters
COX4I1	cg08152499	-0.0950938	-0.0103319	-0.071043	85833168	chr16	hg19_genes_promoters,hg19_genes_promoters
COX4I1	cg00522384	-0.099364	-0.0696413	-0.0800177	85833412	chr16	hg19_genes_introns,hg19_genes_introns
COX4I1	cg05744264	-0.0544065	-0.0593121	-0.0716531	85831322	chr16	hg19_genes_1to5kb,hg19_genes_1to5kb
COX4I1	cg16506072	-0.0239846	-0.174526	0.0108679	85833519	chr16	hg19_genes_introns,hg19_genes_introns
COX4I1	cg06438404	0.126525	-0.189481	0.144911	85832846	chr16	hg19_genes_promoters,hg19_genes_promoters
COX4I1	cg27288091	-0.281113	-0.154772	-0.290148	85837389	chr16	hg19_genes_introns,hg19_genes_introns
COX4I1	cg00291329	0.327329	0.116869	0.342691	85839440	chr16	hg19_genes_exons,hg19_genes_exons,hg19_genes_3UTRs
COX4I1	cg09831311	-0.00887835	-0.114648	0.0112173	85833827	chr16	hg19_genes_introns,hg19_genes_introns
COX4I2	cg09027725	-0.0472155	-0.0280343	-0.0858252	30226045	chr20	hg19_genes_introns
COX4I2	cg21543589	-0.26704	0.0940302	-0.233739	30225684	chr20	hg19_genes_promoters
COX4I2	cg26070540	-0.218611	-0.00897991	-0.188505	30225665	chr20	hg19_genes_promoters
COX4I2	cg08918020	-0.279084	-0.00723091	-0.233421	30225705	chr20	hg19_genes_5UTRs,hg19_genes_exons
COX4I2	cg27413508	-0.157859	0.260402	-0.132097	30225516	chr20	hg19_genes_promoters
COX4I2	cg17116120	-0.25563	0.0825683	-0.235861	30225680	chr20	hg19_genes_promoters
COX4I2	cg22588850	-0.019418	-0.175896	-0.0568241	30226874	chr20	hg19_genes_exons
COX4I2	cg11595048	-0.208939	-0.424325	-0.171143	30225324	chr20	hg19_genes_promoters
COX4I2	cg21497164	-0.11607	-0.58163	-0.0642453	30232737	chr20	hg19_genes_exons,hg19_genes_3UTRs
COX4I2	cg11704513	-0.151101	0.276602	-0.148412	30225850	chr20	hg19_genes_introns
COX5A	cg12742475	0.123627	-0.107701	0.117772	75233484	chr15	hg19_genes_1to5kb
COX5A	cg18817426	0.123777	-0.341885	0.0761488	75230434	chr15	hg19_genes_5UTRs,hg19_genes_exons
COX5A	cg01737828	0.0186433	-0.020335	0.0229066	75230658	chr15	hg19_genes_promoters
COX5A	cg02035565	0.0520798	-0.180134	0.104672	75214452	chr15	hg19_genes_introns
COX5A	cg11263507	-0.083626	-0.0259936	-0.0875237	75230627	chr15	hg19_genes_promoters
COX5A	cg27140083	-0.0321858	-0.0725574	-0.0884948	75230279	chr15	hg19_genes_exons
COX5A	cg04249030	-0.0014474	0.201859	-0.0280852	75230003	chr15	hg19_genes_introns
COX5A	cg00023695	-0.11097	-0.0952181	-0.142818	75230593	chr15	hg19_genes_promoters
COX5A	cg00926162	-0.0248155	0.157172	-0.0513756	75230057	chr15	hg19_genes_introns
COX5A	cg10147044	0.00706133	0.253612	-0.0164657	75230571	chr15	hg19_genes_promoters
COX5A	cg12478809	-0.0249872	0.0984688	-0.0183398	75230752	chr15	hg19_genes_promoters
COX5B	cg00605057	-0.0275458	0.103751	-0.0292447	98262238	chr2	hg19_genes_promoters
COX5B	cg01568335	0.120423	0.0923033	0.129398	98262244	chr2	hg19_genes_promoters
COX5B	cg09907096	-0.0323639	-0.0803858	-0.0490506	98262020	chr2	hg19_genes_promoters
COX5B	cg24441121	-0.0663156	-0.173087	-0.078125	98262429	chr2	hg19_genes_promoters
COX5B	cg16022344	-0.0625013	-0.142171	-0.0544152	98262539	chr2	hg19_genes_5UTRs,hg19_genes_exons
COX5B	cg26880806	-0.0241651	-0.215906	-0.0285774	98262453	chr2	hg19_genes_promoters
COX5B	cg15362194	0.101953	0.189408	0.0916166	98262545	chr2	hg19_genes_5UTRs,hg19_genes_exons
COX5B	cg02833110	0.0733647	0.240405	0.0448382	98261951	chr2	hg19_genes_promoters
COX5B	cg15827486	0.0290098	-0.141818	0.0289606	98262567	chr2	hg19_genes_exons
COX5B	cg20148857	-0.147069	-0.173672	-0.138549	98264073	chr2	hg19_genes_introns
COX5B	cg19255191	0.0812733	0.180695	0.0649637	98262922	chr2	hg19_genes_introns
COX6A1	cg16436509	-0.109725	-0.0594098	-0.0495705	120875897	chr12	hg19_genes_5UTRs,hg19_genes_exons
COX6A1	cg23975144	0.0348118	0.0466009	0.068917	120875871	chr12	hg19_genes_promoters
COX6A1	cg10659922	-0.0656313	-0.140489	-0.073258	120875702	chr12	hg19_genes_promoters
COX6A1	cg20049294	0.0426548	0.188178	0.0478345	120875555	chr12	hg19_genes_promoters
COX6A1	cg18567941	0.271754	0.0831745	0.187279	120878392	chr12	hg19_genes_exons,hg19_genes_3UTRs
COX6A1	cg16106678	-0.070368	0.0184495	-0.0515029	120876209	chr12	hg19_genes_exons
COX6A1	cg08821669	-0.0212976	0.0995529	-0.0675621	120875977	chr12	hg19_genes_exons
COX6A1	cg06938406	-0.0829095	-0.11309	-0.0667784	120875583	chr12	hg19_genes_promoters
COX6A1	cg23976632	-0.06326	-0.0261389	-0.0855361	120875742	chr12	hg19_genes_promoters
COX6A1	cg05655742	0.0107235	0.0332918	0.0416439	120875833	chr12	hg19_genes_promoters
COX6A1	cg12386879	0.0779103	0.0373975	0.0657755	120875836	chr12	hg19_genes_promoters
COX6A2	cg00444059	-0.540713	0.117449	-0.597491	31439671	chr16	hg19_genes_5UTRs,hg19_genes_exons
COX6A2	cg27045264	-0.146285	-0.2145	-0.109695	31441953	chr16	hg19_genes_1to5kb
COX6A2	cg06507634	-0.290083	-0.121334	-0.299791	31439105	chr16	hg19_genes_exons
COX6A2	cg24110063	-0.506307	0.100257	-0.573091	31439751	chr16	hg19_genes_promoters
COX6A2	cg19927508	-0.322274	-0.143778	-0.357821	31439190	chr16	hg19_genes_introns
COX6A2	cg09117448	-0.378777	0.0323824	-0.449878	31439392	chr16	hg19_genes_exons
COX6A2	cg13726463	-0.577143	0.0932444	-0.619942	31439680	chr16	hg19_genes_5UTRs,hg19_genes_exons
COX6B1	cg17988503	0.0442391	0.275549	0.0100079	36134799	chr19	hg19_genes_1to5kb
COX6B1	cg10865368	-0.0302043	0.124951	0.00256897	36134153	chr19	hg19_genes_1to5kb
COX6B1	cg19058414	-0.0538793	-0.0965457	-0.078298	36145783	chr19	hg19_genes_introns
COX6B1	cg20615720	0.0399628	0.0563273	0.0434591	36139232	chr19	hg19_genes_5UTRs,hg19_genes_exons
COX6B1	cg07060056	0.0181239	0.0116969	0.00818108	36139049	chr19	hg19_genes_promoters
COX6B1	cg06671561	-0.157442	0.216191	-0.161346	36139034	chr19	hg19_genes_promoters
COX6B1	cg12680071	-0.0105163	-0.0611796	-0.00126887	36139061	chr19	hg19_genes_promoters
COX6B1	cg26933691	-0.087901	0.0558549	-0.0814784	36139019	chr19	hg19_genes_promoters
COX6B1	cg03191830	-0.0840429	0.105119	-0.120145	36134460	chr19	hg19_genes_1to5kb
COX6B1	cg07669147	0.0204073	-0.116166	0.00415556	36134734	chr19	hg19_genes_1to5kb
COX6B1	cg08292079	-0.14897	-0.022104	-0.153629	36139030	chr19	hg19_genes_promoters
COX6B1	cg13731052	-0.089323	-0.0593854	-0.124296	36136048	chr19	hg19_genes_1to5kb
COX6B2	cg13409645	-0.1897	0.327244	-0.19259	55866260	chr19	hg19_genes_promoters,hg19_genes_5UTRs,hg19_genes_5UTRs,hg19_genes_exons,hg19_genes_exons,hg19_genes_exons
COX6B2	cg06393227	-0.162375	0.073259	-0.139842	55866314	chr19	hg19_genes_promoters,hg19_genes_5UTRs,hg19_genes_5UTRs,hg19_genes_exons,hg19_genes_exons,hg19_genes_exons
COX6B2	cg01956717	-0.0404334	0.0338095	-0.0324787	55866634	chr19	hg19_genes_promoters,hg19_genes_promoters,hg19_genes_promoters,hg19_genes_promoters
COX6B2	cg27055083	0.248286	0.0289335	0.228244	55869568	chr19	hg19_genes_1to5kb,hg19_genes_1to5kb,hg19_genes_1to5kb,hg19_genes_1to5kb
COX6B2	cg20106459	-0.225751	0.340028	-0.232659	55866086	chr19	hg19_genes_promoters,hg19_genes_5UTRs,hg19_genes_5UTRs,hg19_genes_exons,hg19_genes_exons,hg19_genes_exons
COX6B2	cg08080213	-0.131775	-0.629845	-0.0924793	55866906	chr19	hg19_genes_promoters,hg19_genes_promoters,hg19_genes_promoters,hg19_genes_promoters,hg19_genes_1to5kb
COX6B2	cg26562532	0.0689944	0.357016	0.052431	55864364	chr19	hg19_genes_introns,hg19_genes_introns,hg19_genes_introns
COX6B2	cg20639400	-0.180103	0.0182684	-0.168325	55866245	chr19	hg19_genes_promoters,hg19_genes_5UTRs,hg19_genes_5UTRs,hg19_genes_exons,hg19_genes_exons,hg19_genes_exons
COX6B2	cg16890428	-0.181452	0.0075098	-0.169521	55866411	chr19	hg19_genes_promoters,hg19_genes_5UTRs,hg19_genes_5UTRs,hg19_genes_exons,hg19_genes_exons,hg19_genes_exons
COX6B2	cg02844589	0.161361	0.533482	0.120621	55863936	chr19	hg19_genes_exons,hg19_genes_introns,hg19_genes_introns
COX6B2	cg15681628	-0.195101	0.225478	-0.19567	55866304	chr19	hg19_genes_promoters,hg19_genes_5UTRs,hg19_genes_5UTRs,hg19_genes_exons,hg19_genes_exons,hg19_genes_exons
COX6B2	cg18565711	-0.347201	-0.236743	-0.354071	55870392	chr19	hg19_genes_1to5kb,hg19_genes_1to5kb,hg19_genes_1to5kb,hg19_genes_1to5kb
COX6B2	cg08115069	-0.158204	-0.1546	-0.140479	55866328	chr19	hg19_genes_promoters,hg19_genes_5UTRs,hg19_genes_5UTRs,hg19_genes_exons,hg19_genes_exons,hg19_genes_exons
COX6B2	cg08024114	-0.0312363	0.322324	-0.0394652	55865075	chr19	hg19_genes_exons,hg19_genes_exons,hg19_genes_exons,hg19_genes_exons,hg19_genes_3UTRs,hg19_genes_3UTRs
COX6B2	cg22062554	-0.0176541	-0.126228	0.0118858	55866676	chr19	hg19_genes_promoters,hg19_genes_promoters,hg19_genes_promoters,hg19_genes_promoters
COX6B2	cg20103701	-0.21314	-0.607535	-0.194559	55870539	chr19	hg19_genes_1to5kb,hg19_genes_1to5kb,hg19_genes_1to5kb,hg19_genes_1to5kb
COX6B2	cg22356083	-0.0884453	0.317112	-0.0860751	55861963	chr19	hg19_genes_exons,hg19_genes_exons,hg19_genes_exons,hg19_genes_3UTRs
COX6B2	cg06600153	-0.228392	-0.250101	-0.209049	55865824	chr19	hg19_genes_exons,hg19_genes_exons,hg19_genes_exons,hg19_genes_exons
COX6B2	cg14015300	0.087239	0.597153	0.0878205	55864307	chr19	hg19_genes_introns,hg19_genes_introns,hg19_genes_introns
COX6B2	cg17874421	0.0988739	0.182346	0.0903496	55864233	chr19	hg19_genes_introns,hg19_genes_introns,hg19_genes_introns
COX6B2	cg21310689	-0.035136	0.324379	-0.0322078	55865287	chr19	hg19_genes_exons,hg19_genes_exons,hg19_genes_exons,hg19_genes_exons
COX6C	cg18100876	-0.0548198	-0.0541547	-0.0897906	100905961	chr8	hg19_genes_5UTRs,hg19_genes_exons
COX6C	cg05081629	0.0729386	0.0952172	0.0733947	100906014	chr8	hg19_genes_5UTRs,hg19_genes_exons
COX6C	cg06727855	0.0463112	-0.120504	0.06777	100905877	chr8	hg19_genes_5UTRs,hg19_genes_exons
COX6C	cg08579721	-0.148017	0.206046	-0.141267	100906307	chr8	hg19_genes_promoters
COX6C	cg04446447	0.105106	0.171193	0.10743	100905834	chr8	hg19_genes_introns
COX6C	cg02514855	-0.0419244	-0.0367336	-0.084258	100905968	chr8	hg19_genes_5UTRs,hg19_genes_exons
COX6C	cg24168378	-0.226777	0.0610207	-0.152855	100905426	chr8	hg19_genes_introns
COX6C	cg14960007	-0.707109	-0.398411	-0.732279	100903121	chr8	hg19_genes_introns
COX6C	cg20261366	-0.278123	-0.17441	-0.343752	100906947	chr8	hg19_genes_promoters
COX6C	cg01977082	-0.0972765	0.025406	-0.0590922	100906159	chr8	hg19_genes_5UTRs,hg19_genes_exons
COX6C	cg03080538	-0.539433	0.156245	-0.53732	100891552	chr8	hg19_genes_introns
COX6C	cg15163151	-0.313542	0.124419	-0.195392	100906372	chr8	hg19_genes_promoters
COX7A1	cg09307985	-0.755283	-0.448739	-0.69613	36643069	chr19	hg19_genes_introns
COX7A1	cg08686960	-0.734755	-0.508088	-0.669455	36642719	chr19	hg19_genes_introns
COX7A1	cg15176213	-0.721507	-0.694378	-0.652069	36643571	chr19	hg19_genes_5UTRs,hg19_genes_exons
COX7A1	cg01990874	0.025828	0.0803846	-0.0184523	36644276	chr19	hg19_genes_promoters
COX7A2	cg00569982	-0.192963	0.0320699	-0.161012	75947571	chr6	hg19_genes_exons,hg19_genes_exons,hg19_genes_3UTRs
COX7A2	cg17438055	-0.133752	0.12779	-0.126413	75953689	chr6	hg19_genes_promoters,hg19_genes_promoters
COX7A2	cg24667938	-0.185976	-0.04927	-0.21968	75953647	chr6	hg19_genes_promoters,hg19_genes_promoters
COX7A2	cg12555646	-0.182529	-0.0691259	-0.190152	75953674	chr6	hg19_genes_promoters,hg19_genes_promoters
COX7A2	cg06809298	-0.0775593	0.284744	-0.0939199	75953852	chr6	hg19_genes_promoters,hg19_genes_promoters
COX7A2	cg14234898	-0.12864	0.00246239	-0.11182	75953565	chr6	hg19_genes_5UTRs,hg19_genes_exons,hg19_genes_exons
COX7A2	cg15846718	-0.146744	0.0903681	-0.161363	75953306	chr6	hg19_genes_introns,hg19_genes_introns
COX7A2	cg19367436	-0.102417	0.163879	-0.113037	75953934	chr6	hg19_genes_promoters,hg19_genes_promoters
COX7A2	cg24775832	-0.163854	0.0893438	-0.177372	75953666	chr6	hg19_genes_promoters,hg19_genes_promoters
COX7A2	cg27557946	-0.0310908	-0.00116288	-0.0618748	75953365	chr6	hg19_genes_introns,hg19_genes_introns
COX7A2	cg27061903	-0.14121	0.136158	-0.140734	75953750	chr6	hg19_genes_promoters,hg19_genes_promoters
COX7A2L	cg10642423	0.0415016	-0.0676605	0.0582946	42588459	chr2	hg19_genes_5UTRs,hg19_genes_exons,hg19_genes_exons
COX7A2L	cg18897589	0.00909043	-0.021	0.0108505	42588423	chr2	hg19_genes_5UTRs,hg19_genes_exons,hg19_genes_exons
COX7A2L	cg14396381	-0.209198	0.0124346	-0.230698	42588337	chr2	hg19_genes_5UTRs,hg19_genes_exons,hg19_genes_exons
COX7A2L	cg18149593	0.0107786	0.110754	0.00682667	42588533	chr2	hg19_genes_5UTRs,hg19_genes_exons,hg19_genes_exons
COX7A2L	cg05504732	-0.0142562	-0.099145	0.000817404	42588525	chr2	hg19_genes_5UTRs,hg19_genes_exons,hg19_genes_exons
COX7A2L	cg27598129	-0.00682607	-0.0421731	-0.0056694	42591479	chr2	hg19_genes_1to5kb,hg19_genes_introns
COX7A2L	cg14576681	0.0179434	0.110361	0.00799747	42588303	chr2	hg19_genes_5UTRs,hg19_genes_exons,hg19_genes_exons
COX7A2L	cg00563892	-0.0829809	-0.105729	-0.0840849	42588391	chr2	hg19_genes_5UTRs,hg19_genes_exons,hg19_genes_exons
COX7A2L	cg25070253	0.0347256	0.170326	0.0303745	42596219	chr2	hg19_genes_promoters
COX7A2L	cg25101500	-0.0969164	-0.101675	-0.0975285	42588339	chr2	hg19_genes_5UTRs,hg19_genes_exons,hg19_genes_exons
COX7A2L	cg02278165	-0.0566526	0.011355	-0.0571312	42588617	chr2	hg19_genes_5UTRs,hg19_genes_exons,hg19_genes_exons
COX7A2L	cg14064229	-0.152987	-0.0308226	-0.170994	42588496	chr2	hg19_genes_5UTRs,hg19_genes_exons,hg19_genes_exons
COX7A2L	cg23848647	-0.069251	0.0476069	-0.0749808	42588966	chr2	hg19_genes_5UTRs,hg19_genes_exons,hg19_genes_exons
COX7B	cg15830530	-0.132777	0.0224841	-0.131081	77154995	chrX	hg19_genes_5UTRs,hg19_genes_exons
COX7B	cg23475462	-0.119811	-0.0682434	-0.111088	77151041	chrX	hg19_genes_1to5kb
COX7B	cg18449462	-0.104964	-0.00755329	-0.111806	77155143	chrX	hg19_genes_introns
COX7B	cg24814801	-0.097718	-0.00558924	-0.11853	77151193	chrX	hg19_genes_1to5kb
COX7B	cg26457179	-0.139148	-0.0407565	-0.15864	77151199	chrX	hg19_genes_1to5kb
COX7B	cg15919369	-0.0470514	-0.241413	-0.0555162	77151049	chrX	hg19_genes_1to5kb
COX7B	cg23832225	-0.154381	0.0782599	-0.128793	77151103	chrX	hg19_genes_1to5kb
COX7B	cg10646076	-0.171332	0.0389095	-0.161541	77154873	chrX	hg19_genes_promoters
COX7B	cg07363416	-0.192193	-0.132901	-0.165795	77151099	chrX	hg19_genes_1to5kb
COX7B	cg01286388	-0.108505	0.15341	-0.105837	77151064	chrX	hg19_genes_1to5kb
COX7B	cg00816548	-0.158047	-0.00050811	-0.141928	77154820	chrX	hg19_genes_promoters
COX7B	cg16429439	-0.106426	-0.121653	-0.099929	77150965	chrX	hg19_genes_1to5kb
COX7B	cg10526888	-0.106826	0.0768814	-0.112355	77151236	chrX	hg19_genes_1to5kb
COX7B	cg25626441	-0.0644126	-0.138982	-0.0426771	77152113	chrX	hg19_genes_1to5kb
COX7B	cg24112882	-0.221143	-0.172523	-0.206312	77154731	chrX	hg19_genes_promoters
COX7B2	cg10910685	-0.268897	-0.0311294	-0.266626	46911518	chr4	hg19_genes_promoters,hg19_genes_promoters
COX7B2	cg15452017	-0.146106	0.133412	-0.130391	46737311	chr4	hg19_genes_introns,hg19_genes_introns
COX7C	cg12900170	-0.22232	0.18519	-0.244184	85913626	chr5	hg19_genes_promoters
COX7C	cg18861877	0.0265915	0.0573718	0.0161957	85913547	chr5	hg19_genes_promoters
COX7C	cg27592666	-0.05068	0.160495	-0.0713719	85913651	chr5	hg19_genes_promoters
COX7C	cg25914270	-0.000887722	-0.0675015	-0.0228859	85913776	chr5	hg19_genes_promoters
COX7C	cg25357525	0.0120124	0.137462	-0.000161944	85913669	chr5	hg19_genes_promoters
COX7C	cg25468632	0.0195547	0.180873	-0.00425306	85913587	chr5	hg19_genes_promoters
COX7C	cg19743820	0.0150026	0.0461514	0.00241882	85913789	chr5	hg19_genes_5UTRs,hg19_genes_exons
COX7C	cg04533633	-0.0428544	0.268184	-0.06564	85913705	chr5	hg19_genes_promoters
COX7C	cg04195581	-0.181805	0.0465374	-0.211777	85914154	chr5	hg19_genes_introns
COX8A	cg19806933	-0.202732	-0.0825105	-0.151026	63742452	chr11	hg19_genes_introns
COX8A	cg10297721	-0.0823929	-0.00698716	-0.0772925	63742038	chr11	hg19_genes_promoters
COX8A	cg01818597	-0.0944916	-0.035339	-0.0993269	63741912	chr11	hg19_genes_promoters
COX8A	cg07104773	-0.0407376	-0.202788	-0.0779623	63742124	chr11	hg19_genes_5UTRs,hg19_genes_exons
COX8A	cg14265380	-0.130279	-0.173484	-0.119425	63741846	chr11	hg19_genes_promoters
COX8A	cg04674081	-0.0332635	0.146635	0.00861576	63742018	chr11	hg19_genes_promoters
COX8A	cg11338389	-0.233146	-0.243472	-0.19767	63742043	chr11	hg19_genes_promoters
COX8A	cg08063013	0.110687	0.0405559	0.0990943	63742143	chr11	hg19_genes_5UTRs,hg19_genes_exons
COX8A	cg10415235	-0.0902294	-0.189544	-0.0791383	63741848	chr11	hg19_genes_promoters
COX8A	cg17292384	-0.0937726	0.112069	-0.109638	63743836	chr11	hg19_genes_exons,hg19_genes_3UTRs
COX8A	cg04912466	-0.14568	-0.0611986	-0.115987	63742027	chr11	hg19_genes_promoters
COX8C	cg01726287	0.151165	-0.10502	0.144635	93812935	chr14	hg19_genes_promoters
COX8C	cg23464271	0.0456136	-0.0492701	0.0500325	93814690	chr14	hg19_genes_exons,hg19_genes_3UTRs
COX8C	cg24708056	0.0429317	-0.147991	0.0425389	93813537	chr14	hg19_genes_5UTRs,hg19_genes_exons
COX8C	cg05794411	0.0388995	0.0197789	0.0394396	93814103	chr14	hg19_genes_introns
COX8C	cg27651218	-0.00035828	-0.0117371	-0.00391251	93813519	chr14	hg19_genes_promoters
COX8C	cg21149595	0.113536	-0.0243888	0.0985402	93813494	chr14	hg19_genes_promoters
COX8C	cg00008493	-0.00908139	0.0156132	-0.0173702	93813776	chr14	hg19_genes_introns
COX8C	cg04994970	0.086711	-0.0437258	0.0885145	93814036	chr14	hg19_genes_introns
CYC1	cg14964403	-0.0265433	-0.108023	-0.108778	145149738	chr8	hg19_genes_promoters,hg19_genes_promoters
CYC1	cg26212924	0.220125	-0.0709714	0.226845	145150438	chr8	hg19_genes_5UTRs,hg19_genes_exons,hg19_genes_introns
CYC1	cg10901841	-0.0927721	0.020907	-0.143196	145149864	chr8	hg19_genes_promoters,hg19_genes_promoters
CYC1	cg03576425	-0.176186	0.216163	-0.158971	145151284	chr8	hg19_genes_exons,hg19_genes_exons
CYC1	cg21765577	-0.0623199	-0.149491	-0.0905453	145150021	chr8	hg19_genes_5UTRs,hg19_genes_exons,hg19_genes_exons
CYC1	cg26944552	-0.0646025	-0.153129	-0.054641	145150751	chr8	hg19_genes_5UTRs,hg19_genes_exons,hg19_genes_exons
CYC1	cg10997640	-0.084257	0.00187638	-0.117145	145149615	chr8	hg19_genes_promoters,hg19_genes_promoters
CYC1	cg06495924	-0.238184	0.0770528	-0.274324	145149573	chr8	hg19_genes_promoters,hg19_genes_promoters
CYC1	cg25803766	-0.117969	-0.117707	-0.157432	145150393	chr8	hg19_genes_5UTRs,hg19_genes_exons,hg19_genes_introns
CYC1	cg18809841	-0.173855	-0.137357	-0.204549	145149560	chr8	hg19_genes_promoters,hg19_genes_promoters
NSF	cg13684541	-0.118424	-0.0255035	-0.170905	44834261	chr17	hg19_genes_exons,hg19_genes_exons,hg19_genes_exons,hg19_genes_exons,hg19_genes_3UTRs,hg19_genes_3UTRs,hg19_genes_3UTRs,hg19_genes_3UTRs
NSF	cg19876689	0.147427	-0.177272	0.174005	44799517	chr17	hg19_genes_introns,hg19_genes_introns,hg19_genes_introns,hg19_genes_introns
NSF	cg25514439	0.223328	-0.251493	0.315383	44799469	chr17	hg19_genes_introns,hg19_genes_introns,hg19_genes_introns,hg19_genes_introns
NSF	cg05485769	0.0141014	-0.316302	0.0458267	44820572	chr17	hg19_genes_introns,hg19_genes_introns,hg19_genes_introns,hg19_genes_introns
NSF	cg06496478	0.0297834	0.303073	0.0334306	44821279	chr17	hg19_genes_introns,hg19_genes_introns,hg19_genes_introns,hg19_genes_introns
NSF	cg14950344	0.0145535	0.226483	-0.0888452	44810161	chr17	hg19_genes_introns,hg19_genes_introns,hg19_genes_introns,hg19_genes_introns
NSF	cg04921335	0.173504	-0.0245371	0.152471	44790734	chr17	hg19_genes_introns,hg19_genes_introns,hg19_genes_introns,hg19_genes_introns
NSF	cg13613388	-0.0658268	0.145883	-0.0962842	44803927	chr17	hg19_genes_exons,hg19_genes_exons,hg19_genes_exons,hg19_genes_exons
NSF	cg08215334	-0.0282439	0.123874	-0.039123	44799587	chr17	hg19_genes_introns,hg19_genes_introns,hg19_genes_introns,hg19_genes_introns
NSF	cg12390588	0.0395985	0.00554063	0.0556347	44702618	chr17	hg19_genes_introns,hg19_genes_introns,hg19_genes_introns,hg19_genes_introns
UQCR11	cg01608030	-0.191514	0.0794032	-0.175162	1605679	chr19	hg19_genes_promoters
UQCR11	cg11792664	-0.0586041	0.159658	-0.0392414	1605705	chr19	hg19_genes_promoters
UQCR11	cg15974216	-0.0544931	-0.0369949	-0.140583	1599247	chr19	hg19_genes_introns
UQCR11	cg15696376	-0.044265	-0.0402217	-0.064511	1605677	chr19	hg19_genes_promoters
UQCR11	cg04156970	-0.0636273	0.0681567	-0.0938838	1605617	chr19	hg19_genes_promoters
UQCR11	cg26571977	0.137193	0.10952	0.186581	1601887	chr19	hg19_genes_introns
UQCR11	cg04600406	-0.120506	0.0195233	-0.107219	1605413	chr19	hg19_genes_5UTRs,hg19_genes_exons
UQCR11	cg12235988	-0.0666033	0.0491263	-0.0960671	1605644	chr19	hg19_genes_promoters
UQCR11	cg22566736	-0.040133	-0.0247417	-0.0445053	1606414	chr19	hg19_genes_promoters
UQCR11	cg01062443	0.0786263	-0.195741	0.114208	1609368	chr19	hg19_genes_1to5kb
UQCR11	cg26885578	0.104014	-0.032354	0.126173	1605419	chr19	hg19_genes_5UTRs,hg19_genes_exons
UQCR11	cg01094684	-0.0781042	0.0118671	-0.105733	1605628	chr19	hg19_genes_promoters
UQCR11	cg22625420	-0.108899	0.0131851	-0.132639	1605658	chr19	hg19_genes_promoters
UQCR11	cg05219517	-0.0039562	-0.162121	-0.0241398	1605170	chr19	hg19_genes_introns
UQCRB	cg12991784	0.0398132	-0.030311	0.0425581	97247776	chr8	hg19_genes_5UTRs,hg19_genes_5UTRs,hg19_genes_5UTRs,hg19_genes_exons,hg19_genes_exons,hg19_genes_exons,hg19_genes_exons
UQCRB	cg26567249	0.101639	0.117376	0.103185	97247841	chr8	hg19_genes_5UTRs,hg19_genes_5UTRs,hg19_genes_5UTRs,hg19_genes_exons,hg19_genes_exons,hg19_genes_exons,hg19_genes_exons
UQCRB	cg21187239	-0.0846472	0.193727	-0.109069	97247396	chr8	hg19_genes_introns,hg19_genes_introns,hg19_genes_introns,hg19_genes_introns
UQCRB	cg17889103	-0.117543	0.150465	-0.146572	97247633	chr8	hg19_genes_introns,hg19_genes_introns,hg19_genes_introns,hg19_genes_introns
UQCRB	cg06079273	-0.118279	0.173466	-0.137021	97247864	chr8	hg19_genes_promoters,hg19_genes_promoters,hg19_genes_promoters,hg19_genes_promoters
UQCRB	cg17683126	-0.0556559	0.190541	-0.0754071	97247888	chr8	hg19_genes_promoters,hg19_genes_promoters,hg19_genes_promoters,hg19_genes_promoters
UQCRB	cg05464172	0.107161	0.161512	0.10516	97247953	chr8	hg19_genes_promoters,hg19_genes_promoters,hg19_genes_promoters,hg19_genes_promoters
UQCRB	cg09130549	0.00936628	0.127273	0.00575658	97247212	chr8	hg19_genes_introns,hg19_genes_introns,hg19_genes_introns,hg19_genes_introns
UQCRB	cg11711121	0.0683406	0.0943288	0.0745185	97247941	chr8	hg19_genes_promoters,hg19_genes_promoters,hg19_genes_promoters,hg19_genes_promoters
UQCRC1	cg06049972	-0.150403	-0.150555	-0.163108	48646374	chr3	hg19_genes_introns
UQCRC1	cg06424576	-0.084893	0.171548	-0.0918218	48646902	chr3	hg19_genes_introns
UQCRC1	cg27278382	-0.0623976	-0.316328	-0.0614468	48646721	chr3	hg19_genes_exons
UQCRC1	cg24330379	-0.0719442	-0.167658	-0.0719781	48647388	chr3	hg19_genes_promoters
UQCRC1	cg10784414	-0.0247268	0.159525	-0.0803509	48647030	chr3	hg19_genes_exons
UQCRC1	cg16129988	0.00966727	-0.313948	0.0144789	48647214	chr3	hg19_genes_promoters
UQCRC1	cg17466891	-0.0148987	-0.176109	-0.0534023	48647253	chr3	hg19_genes_promoters
UQCRC1	cg12309479	-0.0402603	-0.116075	-0.0317283	48647425	chr3	hg19_genes_promoters
UQCRC1	cg03536664	-0.159189	0.0868868	-0.150577	48636486	chr3	hg19_genes_exons,hg19_genes_3UTRs
UQCRC1	cg04890406	-0.0373959	-0.190475	-0.0924768	48647369	chr3	hg19_genes_promoters
UQCRC2	cg13244707	-0.10277	0.230552	-0.142259	21963794	chr16	hg19_genes_promoters
UQCRC2	cg09804833	-0.132294	-0.129927	-0.173152	21964503	chr16	hg19_genes_promoters
UQCRC2	cg21830962	-0.0208426	0.221574	-0.0148628	21964543	chr16	hg19_genes_promoters
UQCRC2	cg10491993	-0.178436	0.146538	-0.242672	21964411	chr16	hg19_genes_promoters
UQCRC2	cg03031583	0.0957343	0.125331	0.116067	21964720	chr16	hg19_genes_5UTRs,hg19_genes_exons
UQCRC2	cg27010576	-0.110359	0.214808	-0.161685	21964791	chr16	hg19_genes_introns
UQCRC2	cg02836479	-0.045706	0.239422	-0.09982	21964488	chr16	hg19_genes_promoters
UQCRC2	cg00810945	0.0186859	0.130942	0.0296619	21964236	chr16	hg19_genes_promoters
UQCRC2	cg03854665	-0.262739	0.248245	-0.361193	21963839	chr16	hg19_genes_promoters
UQCRC2	cg11766698	-0.127952	0.113025	-0.204427	21964764	chr16	hg19_genes_exons
UQCRC2	cg06663648	0.0875441	0.196017	0.0885752	21965021	chr16	hg19_genes_introns
UQCRFS1	cg02905964	0.0598866	-0.183523	0.0863202	29704261	chr19	hg19_genes_promoters
UQCRFS1	cg21255626	-0.0199097	0.171668	-0.0423981	29704221	chr19	hg19_genes_promoters
UQCRFS1	cg06520672	-0.189241	0.235913	-0.236459	29704309	chr19	hg19_genes_promoters
UQCRFS1	cg16700555	0.0878068	0.154692	0.0605332	29700859	chr19	hg19_genes_introns
UQCRFS1	cg00030423	-0.193036	0.172049	-0.212384	29704212	chr19	hg19_genes_promoters
UQCRFS1	cg00815440	-0.0832316	0.128849	-0.0999411	29704027	chr19	hg19_genes_5UTRs,hg19_genes_exons
UQCRFS1	cg17370272	0.00449181	-0.204277	0.0202152	29698233	chr19	hg19_genes_exons,hg19_genes_3UTRs
UQCRFS1	cg14053500	-0.181509	-0.0963228	-0.174024	29703768	chr19	hg19_genes_introns
UQCRFS1	cg15248904	-0.179596	-0.070615	-0.186002	29704200	chr19	hg19_genes_promoters
UQCRFS1	cg19056700	0.0286787	0.381786	-0.0198297	29702435	chr19	hg19_genes_introns
UQCRFS1	cg11588001	-0.0646273	-0.212899	-0.0404154	29704239	chr19	hg19_genes_promoters
UQCRH	cg22228439	-0.147461	-0.208316	-0.198935	46766430	chr1	hg19_genes_1to5kb,hg19_genes_1to5kb
UQCRH	cg04410181	0.08588	0.18995	0.0748681	46769229	chr1	hg19_genes_promoters,hg19_genes_promoters
UQCRH	cg02852174	0.0862551	-0.0742623	0.0942342	46782407	chr1	hg19_genes_exons,hg19_genes_exons,hg19_genes_3UTRs
UQCRH	cg03343730	-0.0898877	0.150379	-0.103158	46769301	chr1	hg19_genes_promoters,hg19_genes_promoters
UQCRH	cg03979582	-0.120524	0.231227	-0.145717	46769113	chr1	hg19_genes_promoters,hg19_genes_promoters
UQCRH	cg24305381	-0.00207251	0.204894	-0.0272426	46769029	chr1	hg19_genes_promoters,hg19_genes_promoters
UQCRH	cg11235697	-0.104527	-0.0398966	-0.113229	46774669	chr1	hg19_genes_introns,hg19_genes_introns
UQCRH	cg03597143	-0.207307	0.0459394	-0.237859	46767789	chr1	hg19_genes_1to5kb,hg19_genes_1to5kb
UQCRH	cg06961071	-0.109419	0.253127	-0.145562	46769299	chr1	hg19_genes_promoters,hg19_genes_promoters
UQCRH	cg09747578	-0.142129	-0.0163769	-0.144265	46769075	chr1	hg19_genes_promoters,hg19_genes_promoters
UQCRH	cg00122254	0.000678651	0.249518	-0.0191483	46769319	chr1	hg19_genes_promoters,hg19_genes_promoters
UQCRH	cg22509164	0.0114555	0.0263826	-0.0198897	46766956	chr1	hg19_genes_1to5kb,hg19_genes_1to5kb
UQCRH	cg21915639	-0.166254	-0.239676	-0.159078	46769307	chr1	hg19_genes_promoters,hg19_genes_promoters
UQCRH	cg10592690	-0.0341502	-0.0651699	-0.0286458	46769563	chr1	hg19_genes_introns,hg19_genes_introns
UQCRH	cg02537149	0.00755265	0.132654	-0.010601	46769034	chr1	hg19_genes_promoters,hg19_genes_promoters
UQCRH	cg19439810	-0.114478	0.241888	-0.148074	46768591	chr1	hg19_genes_promoters,hg19_genes_promoters
UQCRH	cg16519173	-0.194074	0.0899816	-0.225656	46767695	chr1	hg19_genes_1to5kb,hg19_genes_1to5kb
UQCRQ	cg21592001	0.0539161	0.0751736	0.0475193	132202173	chr5	hg19_genes_promoters
UQCRQ	cg10458581	-0.0524562	0.0907043	-0.0533124	132202243	chr5	hg19_genes_promoters
UQCRQ	cg24676534	0.11117	-0.178655	0.119578	132201912	chr5	hg19_genes_promoters
UQCRQ	cg24552128	-0.0455831	-0.127178	-0.0272163	132200515	chr5	hg19_genes_1to5kb
UQCRQ	cg27099455	0.0354812	0.0939757	0.0025323	132201839	chr5	hg19_genes_promoters
UQCRQ	cg20659485	-0.268296	0.365761	-0.245078	132204397	chr5	hg19_genes_exons,hg19_genes_3UTRs
UQCRQ	cg09126422	-0.0454768	0.100868	-0.0197293	132200607	chr5	hg19_genes_1to5kb
UQCRQ	cg00879980	-0.108192	-0.19215	-0.0824641	132200489	chr5	hg19_genes_1to5kb
UQCRQ	cg22311533	-0.0574322	-0.0938668	-0.0111922	132200007	chr5	hg19_genes_1to5kb
UQCRQ	cg17446142	0.0282607	-0.13564	0.0557151	132201482	chr5	hg19_genes_promoters
UQCRQ	cg05040447	0.0955448	0.0898311	0.0876722	132202634	chr5	hg19_genes_exons
UQCRQ	cg07359864	0.0207169	-0.166526	0.0253439	132198208	chr5	hg19_genes_1to5kb
UQCRQ	cg13365209	-0.132987	-0.00241435	-0.165376	132202350	chr5	hg19_genes_5UTRs,hg19_genes_exons
UQCRQ	cg01022228	-0.0302811	0.125687	-0.0169691	132202150	chr5	hg19_genes_promoters
UQCRQ	cg12532266	0.0297979	0.329101	-0.0430549	132201651	chr5	hg19_genes_promoters
UQCRQ	cg07697006	-0.036944	0.0459419	-0.0507193	132202366	chr5	hg19_genes_5UTRs,hg19_genes_exons
UQCRQ	cg09047881	0.0906153	-0.121083	0.0931811	132200665	chr5	hg19_genes_1to5kb
UQCRQ	cg22438802	-0.184891	0.0709613	-0.188537	132200336	chr5	hg19_genes_1to5kb
UQCRQ	cg17317391	-0.0958976	0.435298	-0.0936523	132201506	chr5	hg19_genes_promoters
UPRT	cg00141845	-0.156008	-0.295401	-0.131291	74493351	chrX	hg19_genes_promoters,hg19_genes_promoters,hg19_genes_promoters,hg19_genes_promoters
UPRT	cg19011603	-0.0680842	-0.1881	-0.0601131	74494065	chrX	hg19_genes_5UTRs,hg19_genes_5UTRs,hg19_genes_5UTRs,hg19_genes_exons,hg19_genes_exons,hg19_genes_exons,hg19_genes_exons
UPRT	cg04782269	-0.0445489	0.147959	-0.0480422	74493843	chrX	hg19_genes_promoters,hg19_genes_promoters,hg19_genes_promoters,hg19_genes_promoters
UPRT	cg15516728	0.100328	-0.0484664	0.113652	74524037	chrX	hg19_genes_exons,hg19_genes_exons,hg19_genes_exons,hg19_genes_3UTRs,hg19_genes_3UTRs
UPRT	cg01057599	-0.10381	0.00221811	-0.0994207	74493806	chrX	hg19_genes_promoters,hg19_genes_promoters,hg19_genes_promoters,hg19_genes_promoters
UPRT	cg11036643	-0.0821511	-0.0276434	-0.0731289	74493778	chrX	hg19_genes_promoters,hg19_genes_promoters,hg19_genes_promoters,hg19_genes_promoters
UPRT	cg14395423	0.114965	0.147169	0.0998609	74516488	chrX	hg19_genes_introns,hg19_genes_introns,hg19_genes_introns,hg19_genes_introns
UPRT	cg02395364	-0.110275	-0.135646	-0.0977869	74493591	chrX	hg19_genes_promoters,hg19_genes_promoters,hg19_genes_promoters,hg19_genes_promoters
UPRT	cg01556010	-0.112957	-0.120952	-0.0904655	74493846	chrX	hg19_genes_promoters,hg19_genes_promoters,hg19_genes_promoters,hg19_genes_promoters
UPRT	cg07181891	-0.137091	-0.078768	-0.120142	74493907	chrX	hg19_genes_5UTRs,hg19_genes_5UTRs,hg19_genes_5UTRs,hg19_genes_exons,hg19_genes_exons,hg19_genes_exons,hg19_genes_exons
SGMS1	cg14123712	-0.0168533	0.288947	-0.0303014	52384902	chr10	hg19_genes_1to5kb,hg19_genes_1to5kb,hg19_genes_1to5kb,hg19_genes_5UTRs,hg19_genes_exons
SGMS1	cg25924525	0.00116531	0.332931	-0.0107126	52383852	chr10	hg19_genes_promoters,hg19_genes_promoters,hg19_genes_1to5kb,hg19_genes_introns
SGMS1	cg10034176	-0.162189	-0.219476	-0.107207	52120282	chr10	hg19_genes_introns,hg19_genes_introns,hg19_genes_introns,hg19_genes_introns,hg19_genes_introns,hg19_genes_introns
SGMS1	cg05977109	-0.0969072	-0.0802967	-0.0694071	52178180	chr10	hg19_genes_promoters,hg19_genes_promoters,hg19_genes_introns,hg19_genes_introns,hg19_genes_introns,hg19_genes_introns
SGMS1	cg13576994	0.0947642	0.234664	0.0765842	52220490	chr10	hg19_genes_5UTRs,hg19_genes_5UTRs,hg19_genes_exons,hg19_genes_exons,hg19_genes_exons,hg19_genes_introns
SGMS1	cg03658471	0.0074711	0.163983	0.00586838	52383437	chr10	hg19_genes_promoters,hg19_genes_introns,hg19_genes_introns,hg19_genes_introns
SGMS1	cg00936935	0.0854834	0.311805	0.0027347	52271898	chr10	hg19_genes_introns,hg19_genes_introns,hg19_genes_introns,hg19_genes_introns
SGMS1	cg06371346	0.130981	0.194881	0.136213	52283679	chr10	hg19_genes_introns,hg19_genes_introns,hg19_genes_introns,hg19_genes_introns
SGMS1	cg10631515	0.143959	0.238229	0.148265	52167629	chr10	hg19_genes_introns,hg19_genes_introns,hg19_genes_introns,hg19_genes_introns,hg19_genes_introns,hg19_genes_introns
SGMS1	cg03236180	-0.0662635	0.194957	-0.0598351	52383928	chr10	hg19_genes_promoters,hg19_genes_promoters,hg19_genes_1to5kb,hg19_genes_introns
SGMS1	cg11764846	0.105104	0.250983	0.0582382	52313501	chr10	hg19_genes_introns,hg19_genes_introns,hg19_genes_introns,hg19_genes_introns
SGMS1	cg12693634	-0.0942215	0.11059	-0.106335	52384064	chr10	hg19_genes_promoters,hg19_genes_promoters,hg19_genes_1to5kb,hg19_genes_introns
SGMS1	cg11637084	-0.0482722	-0.129827	-0.0795107	52170428	chr10	hg19_genes_introns,hg19_genes_introns,hg19_genes_introns,hg19_genes_introns,hg19_genes_introns,hg19_genes_introns
SGMS1	cg25575732	-0.0625446	0.343944	-0.0781075	52177879	chr10	hg19_genes_5UTRs,hg19_genes_exons,hg19_genes_exons,hg19_genes_introns,hg19_genes_introns,hg19_genes_introns,hg19_genes_introns
SGMS1	cg01464186	-0.256176	-0.529417	-0.235279	52191660	chr10	hg19_genes_introns,hg19_genes_introns,hg19_genes_introns,hg19_genes_introns
SGMS1	cg24199987	0.0412	0.380027	0.0303042	52382217	chr10	hg19_genes_introns,hg19_genes_introns,hg19_genes_introns,hg19_genes_introns
SGMS1	cg19876232	0.0184017	-0.02098	-0.012178	52174503	chr10	hg19_genes_introns,hg19_genes_introns,hg19_genes_introns,hg19_genes_introns,hg19_genes_introns,hg19_genes_introns
SGMS1	cg16392084	0.150065	0.16541	0.147339	52180933	chr10	hg19_genes_1to5kb,hg19_genes_1to5kb,hg19_genes_introns,hg19_genes_introns,hg19_genes_introns,hg19_genes_introns
SGMS1	cg06333725	0.0232979	0.122381	-0.0229452	52156631	chr10	hg19_genes_introns,hg19_genes_introns,hg19_genes_introns,hg19_genes_introns,hg19_genes_introns,hg19_genes_introns
SGMS1	cg13799263	-0.0402768	0.0844945	-0.107893	52262622	chr10	hg19_genes_introns,hg19_genes_introns,hg19_genes_introns,hg19_genes_introns
SGMS1	cg12553292	0.100337	0.212678	0.0815712	52382516	chr10	hg19_genes_5UTRs,hg19_genes_exons,hg19_genes_introns,hg19_genes_introns,hg19_genes_introns
SGMS1	cg03727333	-0.146432	-0.158406	-0.182225	52379466	chr10	hg19_genes_introns,hg19_genes_introns,hg19_genes_introns,hg19_genes_introns
SGMS1	cg00171909	0.00628672	-0.00921488	-0.00373489	52385043	chr10	hg19_genes_promoters,hg19_genes_1to5kb,hg19_genes_1to5kb,hg19_genes_1to5kb
SGMS1	cg18931108	-0.0165888	0.356734	-0.0376614	52383876	chr10	hg19_genes_promoters,hg19_genes_promoters,hg19_genes_1to5kb,hg19_genes_introns
SGMS1	cg18316445	-0.096288	0.094835	-0.0718114	52383682	chr10	hg19_genes_promoters,hg19_genes_5UTRs,hg19_genes_exons,hg19_genes_exons,hg19_genes_introns
SGMS1	cg23194719	0.0196185	0.397774	0.0148726	52177822	chr10	hg19_genes_5UTRs,hg19_genes_exons,hg19_genes_exons,hg19_genes_introns,hg19_genes_introns,hg19_genes_introns,hg19_genes_introns,hg19_genes_introns,hg19_genes_introns
SGMS1	cg13382516	0.00110464	0.416181	0.0370139	52336352	chr10	hg19_genes_introns,hg19_genes_introns,hg19_genes_introns,hg19_genes_introns
SGMS1	cg09425247	-0.0648535	-0.053286	-0.0841102	52178224	chr10	hg19_genes_promoters,hg19_genes_promoters,hg19_genes_introns,hg19_genes_introns,hg19_genes_introns,hg19_genes_introns
SGMS1	cg18776286	-0.0735552	0.345408	-0.0861676	52383678	chr10	hg19_genes_promoters,hg19_genes_5UTRs,hg19_genes_exons,hg19_genes_exons,hg19_genes_introns
SGMS1	cg19936605	-0.0156905	-0.150603	-0.0453081	52350889	chr10	hg19_genes_introns,hg19_genes_introns,hg19_genes_introns,hg19_genes_introns
SGMS1	cg06754496	0.0190364	-0.0275753	-0.0143817	52268374	chr10	hg19_genes_introns,hg19_genes_introns,hg19_genes_introns,hg19_genes_introns
SGMS1	cg15457883	0.0858111	0.370576	0.07335	52385224	chr10	hg19_genes_promoters,hg19_genes_1to5kb,hg19_genes_1to5kb,hg19_genes_1to5kb
SGMS1	cg26751045	0.0701056	0.181629	0.088615	52352345	chr10	hg19_genes_introns,hg19_genes_introns,hg19_genes_introns,hg19_genes_introns
SGMS1	cg20014988	-0.176651	0.16129	-0.225525	52363131	chr10	hg19_genes_introns,hg19_genes_introns,hg19_genes_introns,hg19_genes_introns
SGMS1	cg10584042	-0.178597	0.0457319	-0.195901	52383932	chr10	hg19_genes_promoters,hg19_genes_promoters,hg19_genes_1to5kb,hg19_genes_introns
SGMS1	cg10208594	-0.0979293	-0.015587	-0.080182	52383848	chr10	hg19_genes_promoters,hg19_genes_promoters,hg19_genes_1to5kb,hg19_genes_introns
SGMS1	cg24037270	0.142158	0.274797	0.13898	52066866	chr10	hg19_genes_exons,hg19_genes_exons,hg19_genes_3UTRs,hg19_genes_3UTRs
SLC25A10	cg24845734	-0.111882	-0.195954	-0.135652	79670404	chr17	hg19_genes_5UTRs,hg19_genes_exons
SLC25A10	cg03372654	-0.221547	-0.160069	-0.206462	79682031	chr17	hg19_genes_exons,hg19_genes_exons,hg19_genes_exons,hg19_genes_exons,hg19_genes_exons
SLC25A10	cg00672574	-0.133205	-0.12404	-0.11529	79669840	chr17	hg19_genes_promoters
SLC25A10	cg15214092	0.00225686	-0.128657	-0.0196149	79670495	chr17	hg19_genes_5UTRs,hg19_genes_exons
SLC25A10	cg00002116	-0.0248036	-0.00385112	-0.0798135	79670409	chr17	hg19_genes_5UTRs,hg19_genes_exons
SLC25A10	cg11969191	-0.091613	-0.154543	-0.0627749	79679065	chr17	hg19_genes_promoters,hg19_genes_promoters,hg19_genes_promoters,hg19_genes_1to5kb,hg19_genes_introns
SLC25A10	cg18517517	-0.153116	-0.251615	-0.161901	79683495	chr17	hg19_genes_introns,hg19_genes_introns,hg19_genes_introns,hg19_genes_introns,hg19_genes_introns
SLC25A10	cg08120644	-0.113265	-0.0996888	-0.154326	79682738	chr17	hg19_genes_exons,hg19_genes_exons,hg19_genes_exons,hg19_genes_exons,hg19_genes_exons
SLC25A10	cg17913115	-0.0651906	0.277967	-0.087036	79680062	chr17	hg19_genes_promoters,hg19_genes_introns,hg19_genes_introns,hg19_genes_introns,hg19_genes_introns
SLC25A10	cg01372689	0.0159082	0.0221918	0.00130669	79670047	chr17	hg19_genes_promoters
SLC25A10	cg22519420	0.162645	0.13846	0.086084	79668369	chr17	hg19_genes_1to5kb
SLC25A10	cg14852540	-0.172307	0.199839	-0.18737	79683075	chr17	hg19_genes_exons,hg19_genes_exons,hg19_genes_exons,hg19_genes_exons,hg19_genes_exons
SLC25A10	cg10460003	-0.0931733	-0.104051	-0.0633432	79681864	chr17	hg19_genes_introns,hg19_genes_introns,hg19_genes_introns,hg19_genes_introns,hg19_genes_introns
SLC25A10	cg08657161	-0.129746	-0.228249	-0.148353	79670689	chr17	hg19_genes_introns
SLC25A10	cg05485968	-0.290022	-0.31531	-0.229767	79681567	chr17	hg19_genes_introns,hg19_genes_introns,hg19_genes_introns,hg19_genes_introns,hg19_genes_introns
SLC25A10	cg18950002	0.30233	0.129993	0.340726	79673968	chr17	hg19_genes_exons
SLC25A10	cg09085639	8.95723e-05	0.0149903	-0.0184071	79670809	chr17	hg19_genes_introns
SLC25A10	cg27059552	0.0358133	0.316807	-0.100825	79686938	chr17	hg19_genes_introns,hg19_genes_introns,hg19_genes_introns,hg19_genes_introns,hg19_genes_introns
SLC25A10	cg11910829	-0.0818441	-0.12525	-0.137982	79670395	chr17	hg19_genes_promoters
SLC25A10	cg16886672	0.317879	0.270483	0.236617	79668280	chr17	hg19_genes_1to5kb
SLC25A10	cg11446126	0.117393	-0.264514	0.0611091	79676205	chr17	hg19_genes_1to5kb,hg19_genes_1to5kb,hg19_genes_1to5kb,hg19_genes_1to5kb,hg19_genes_introns
SLC25A10	cg25499573	0.16368	-0.00382123	0.205919	79682635	chr17	hg19_genes_introns,hg19_genes_introns,hg19_genes_introns,hg19_genes_introns,hg19_genes_introns
SLC25A10	cg22481974	-0.227316	-0.125594	-0.245659	79682172	chr17	hg19_genes_introns,hg19_genes_introns,hg19_genes_introns,hg19_genes_introns,hg19_genes_introns
SLC25A10	cg15837503	-0.189741	0.115896	-0.216776	79669774	chr17	hg19_genes_promoters
SLC25A10	cg02637302	-0.0749721	-0.057125	-0.133084	79670368	chr17	hg19_genes_promoters
SLC25A10	cg02067430	-0.105623	-0.126018	-0.0695264	79679068	chr17	hg19_genes_promoters,hg19_genes_promoters,hg19_genes_promoters,hg19_genes_1to5kb,hg19_genes_introns
SLC25A10	cg11609462	-0.0889785	-0.206188	-0.110679	79682614	chr17	hg19_genes_exons,hg19_genes_exons,hg19_genes_exons,hg19_genes_exons,hg19_genes_exons
SLC25A10	cg13117272	-0.369619	0.0920563	-0.296485	79681051	chr17	hg19_genes_introns,hg19_genes_introns,hg19_genes_introns,hg19_genes_introns,hg19_genes_introns
SLC25A10	cg06380072	0.0947459	-0.201047	0.0412567	79687833	chr17	hg19_genes_exons,hg19_genes_exons,hg19_genes_exons,hg19_genes_exons,hg19_genes_exons,hg19_genes_3UTRs,hg19_genes_3UTRs,hg19_genes_3UTRs,hg19_genes_3UTRs,hg19_genes_3UTRs
SLC25A10	cg00179532	0.167626	-0.0072906	0.182366	79684774	chr17	hg19_genes_introns,hg19_genes_introns,hg19_genes_introns,hg19_genes_introns,hg19_genes_introns
SLC25A10	cg07845392	0.142696	-0.214855	0.0600335	79678157	chr17	hg19_genes_1to5kb,hg19_genes_1to5kb,hg19_genes_1to5kb,hg19_genes_1to5kb,hg19_genes_introns
SLC25A10	cg09996840	-0.349484	0.280566	-0.276468	79680717	chr17	hg19_genes_introns,hg19_genes_introns,hg19_genes_introns,hg19_genes_introns,hg19_genes_introns
SLC25A10	cg25742382	0.0207031	0.0656654	-0.0287759	79683756	chr17	hg19_genes_introns,hg19_genes_introns,hg19_genes_introns,hg19_genes_introns,hg19_genes_introns
SLC25A10	cg24106824	0.277282	0.153002	0.214739	79674314	chr17	hg19_genes_1to5kb,hg19_genes_1to5kb,hg19_genes_1to5kb,hg19_genes_introns
SLC25A10	cg00619592	-0.00866758	0.038607	-0.0641946	79668347	chr17	hg19_genes_1to5kb
SLC25A10	cg26855689	0.191469	0.158736	0.134468	79668667	chr17	hg19_genes_1to5kb
SLC25A10	cg03274831	0.0999907	-0.136783	0.0422006	79674560	chr17	hg19_genes_1to5kb,hg19_genes_1to5kb,hg19_genes_1to5kb,hg19_genes_introns
SLC25A10	cg13150534	-0.405483	0.186917	-0.343728	79680934	chr17	hg19_genes_introns,hg19_genes_introns,hg19_genes_introns,hg19_genes_introns,hg19_genes_introns
SLC25A10	cg18367735	-0.0940824	0.0501864	-0.115442	79674896	chr17	hg19_genes_1to5kb,hg19_genes_1to5kb,hg19_genes_1to5kb,hg19_genes_introns
SLC25A10	cg12691373	-0.072262	-0.0676278	-0.101834	79670377	chr17	hg19_genes_promoters
SLC25A10	cg17161537	0.0562578	-0.0916788	0.0298534	79670932	chr17	hg19_genes_introns
SLC25A10	cg10299667	-0.0153324	-0.144313	-0.0529166	79679469	chr17	hg19_genes_1to5kb,hg19_genes_exons,hg19_genes_exons,hg19_genes_exons,hg19_genes_introns
SLC25A10	cg22663117	-0.043551	-0.157921	-0.0882734	79670453	chr17	hg19_genes_5UTRs,hg19_genes_exons
SLC25A10	cg16087482	0.148535	0.0531868	0.163685	79683231	chr17	hg19_genes_introns,hg19_genes_introns,hg19_genes_introns,hg19_genes_introns,hg19_genes_introns
SLC25A10	cg06555404	0.138648	0.281415	0.0370885	79686848	chr17	hg19_genes_introns,hg19_genes_introns,hg19_genes_introns,hg19_genes_introns,hg19_genes_introns
SLC25A10	cg17559031	0.0912558	0.106414	0.140533	79673091	chr17	hg19_genes_introns
SLC25A10	cg23033866	0.0650422	-0.0207938	0.0671748	79670803	chr17	hg19_genes_introns
SLC25A10	cg23847089	0.320419	0.122031	0.332156	79672786	chr17	hg19_genes_introns
SLC25A10	cg04985146	0.0301704	-0.369864	0.0396127	79670584	chr17	hg19_genes_exons
SLC25A10	cg08367465	0.0422484	0.0424085	-0.0466131	79687611	chr17	hg19_genes_exons,hg19_genes_exons,hg19_genes_exons,hg19_genes_exons,hg19_genes_exons,hg19_genes_3UTRs,hg19_genes_3UTRs,hg19_genes_3UTRs,hg19_genes_3UTRs,hg19_genes_3UTRs
SLC25A10	cg12996171	0.287388	0.208961	0.193721	79674398	chr17	hg19_genes_1to5kb,hg19_genes_1to5kb,hg19_genes_1to5kb,hg19_genes_introns
SLC25A10	cg14196211	-0.0222519	-0.194044	-0.0522768	79670205	chr17	hg19_genes_promoters
SLC25A10	cg14062197	0.0447314	-0.103993	0.0371674	79679061	chr17	hg19_genes_promoters,hg19_genes_promoters,hg19_genes_promoters,hg19_genes_1to5kb,hg19_genes_introns
MUT	cg23314742	-0.0153644	0.297255	-0.0411595	49431010	chr6	hg19_genes_5UTRs,hg19_genes_exons
MUT	cg07174975	0.153114	0.0105632	0.149597	49434229	chr6	hg19_genes_1to5kb
MUT	cg12421819	0.0987839	0.111504	0.0997427	49431134	chr6	hg19_genes_promoters
MUT	cg18823633	-0.0426966	-0.0275555	-0.0565348	49431060	chr6	hg19_genes_promoters
MUT	cg12171781	-0.0121127	0.136258	-0.0449879	49428312	chr6	hg19_genes_introns
MUT	cg14381986	-0.0698939	0.0671233	-0.0875101	49431230	chr6	hg19_genes_promoters
MUT	cg08367673	-0.0894555	0.142274	-0.108033	49430595	chr6	hg19_genes_introns
MUT	cg15002204	-0.000485285	-0.00785624	0.0454682	49429718	chr6	hg19_genes_introns
MUT	cg10568944	0.151526	0.226481	0.1406	49430787	chr6	hg19_genes_introns
MUT	cg07931783	-0.119161	0.167194	-0.146531	49431132	chr6	hg19_genes_promoters
MUT	cg25786862	0.0633374	0.216015	0.0447645	49431287	chr6	hg19_genes_promoters
MUT	cg00016718	0.183202	0.0283573	0.192182	49405489	chr6	hg19_genes_introns
MUT	cg23106890	-0.100592	0.243087	-0.116614	49431066	chr6	hg19_genes_promoters
MUT	cg01804627	-0.177544	0.0101234	-0.197495	49431036	chr6	hg19_genes_5UTRs,hg19_genes_exons
MUT	cg02627747	0.161268	0.188939	0.150721	49431432	chr6	hg19_genes_promoters
MUT	cg24337497	-0.064137	0.144192	-0.0865541	49431116	chr6	hg19_genes_promoters
